# Supplementary material for: Identification of telomere-related gene subtypes and prognostic signatures in osteosarcoma
Source: Front Pharmacol. 2025 Feb 25;16:1545913. doi: 10.3389/fphar.2025.1545913 (PMC11893505; doi:10.3389/fphar.2025.1545913)
Supplement: Supplementary file 2 [file DataSheet3.xlsx]

## Sheet: GO-enrich
Table S3 Totally 474 DEGs were significantly enriched in 419 GO and 33 KEGG pathways
ONTOLOGY	ID	Description	GeneRatio	BgRatio	pvalue	p.adjust	qvalue	geneID	Count
BP	GO:0050867	positive regulation of cell activation	38/289	436/18800	3.80585e-18	1.11892e-14	9.02588e-15	IL2RA/PYCARD/RASAL3/ITGAM/F2RL1/NCKAP1L/VAMP8/FCGR3A/CORO1A/LGALS9/TYROBP/IGHV4-34/LILRB4/CCL2/SIRPA/CD3E/CARD11/PTAFR/PLEK/LGALS1/SASH3/PTPN6/VAV1/CD5/ITGB2/LCK/CD4/LILRB1/HAVCR2/GAS6/CD2/LILRB2/EBI3/TNFSF13B/TRBC2/CD209/MMP8/ACTA2	38
BP	GO:0007159	leukocyte cell-cell adhesion	35/289	381/18800	1.70365e-17	2.50437e-14	2.02017e-14	IL2RA/VSIG4/FERMT3/PYCARD/RASAL3/NCKAP1L/CORO1A/LGALS9/LILRB4/S100A9/CCL2/LAG3/SIRPA/CD3E/CARD11/SELPLG/PTAFR/LGALS1/SASH3/PTPN6/FUT7/VAV1/CD5/ITGB2/LCK/CD4/LILRB1/HAVCR2/LILRB2/ITGAL/EBI3/SELL/TNFSF13B/CD209/ALOX5	35
BP	GO:0002696	positive regulation of leukocyte activation	36/289	421/18800	5.72843e-17	5.61387e-14	4.52848e-14	IL2RA/PYCARD/RASAL3/ITGAM/F2RL1/NCKAP1L/VAMP8/FCGR3A/CORO1A/LGALS9/TYROBP/IGHV4-34/LILRB4/CCL2/SIRPA/CD3E/CARD11/PTAFR/LGALS1/SASH3/PTPN6/VAV1/CD5/ITGB2/LCK/CD4/LILRB1/HAVCR2/GAS6/CD2/LILRB2/EBI3/TNFSF13B/TRBC2/CD209/MMP8	36
BP	GO:1903039	positive regulation of leukocyte cell-cell adhesion	28/289	245/18800	1.22443e-16	8.99952e-14	7.25955e-14	IL2RA/PYCARD/RASAL3/NCKAP1L/CORO1A/LGALS9/LILRB4/CCL2/SIRPA/CD3E/CARD11/PTAFR/LGALS1/SASH3/PTPN6/FUT7/VAV1/CD5/ITGB2/LCK/CD4/LILRB1/HAVCR2/LILRB2/EBI3/TNFSF13B/CD209/ALOX5	28
BP	GO:0050900	leukocyte migration	32/289	384/18800	7.19871e-15	4.23284e-12	3.41446e-12	PYCARD/HMOX1/F2RL1/NCKAP1L/CSF1/CORO1A/LGALS9/S100A9/CCL2/SPI1/SIRPA/ITGA3/SELPLG/PTAFR/CXCR3/GPSM3/FUT7/VAV1/HCK/ITGB2/LCK/SCG2/GAS6/FCER1G/CCL8/TRPM2/CXCL3/ITGAL/SELL/CXCL2/LYVE1/ALOX5	32
BP	GO:0022409	positive regulation of cell-cell adhesion	28/289	291/18800	1.05183e-14	5.15399e-12	4.15751e-12	IL2RA/PYCARD/RASAL3/NCKAP1L/CORO1A/LGALS9/LILRB4/CCL2/SIRPA/CD3E/CARD11/PTAFR/LGALS1/SASH3/PTPN6/FUT7/VAV1/CD5/ITGB2/LCK/CD4/LILRB1/HAVCR2/LILRB2/EBI3/TNFSF13B/CD209/ALOX5	28
BP	GO:1903037	regulation of leukocyte cell-cell adhesion	30/289	344/18800	1.58078e-14	6.63928e-12	5.35564e-12	IL2RA/VSIG4/PYCARD/RASAL3/NCKAP1L/CORO1A/LGALS9/LILRB4/CCL2/LAG3/SIRPA/CD3E/CARD11/PTAFR/LGALS1/SASH3/PTPN6/FUT7/VAV1/CD5/ITGB2/LCK/CD4/LILRB1/HAVCR2/LILRB2/EBI3/TNFSF13B/CD209/ALOX5	30
BP	GO:0002274	myeloid leukocyte activation	25/289	232/18800	2.22782e-14	8.18723e-12	6.6043e-12	VSIG4/PYCARD/HMOX1/ITGAM/F2RL1/CSF1/VAMP8/LGALS9/TYROBP/C1QA/LILRB4/SPI1/PTAFR/SLC11A1/LCP2/BATF/UNC13D/PTPN6/GRN/ITGB2/DOCK2/HAVCR2/FCER1G/CD2/MMP8	25
BP	GO:0002443	leukocyte mediated immunity	34/289	457/18800	2.77357e-14	9.06032e-12	7.3086e-12	FCGR1A/CFI/HMOX1/ITGAM/F2RL1/NCKAP1L/WAS/VAMP8/FCGR3A/CORO1A/LGALS9/TYROBP/C1QA/C1QC/C1QB/IGHV4-34/LILRB4/LAG3/SPI1/PTAFR/BATF/UNC13D/SASH3/PTPN6/FUT7/CSF2RB/VAV1/ITGB2/LILRB1/HAVCR2/NCR3/FCER1G/CD8A/TRBC2	34
BP	GO:0050870	positive regulation of T cell activation	24/289	223/18800	7.73725e-14	2.27475e-11	1.83495e-11	IL2RA/PYCARD/RASAL3/NCKAP1L/CORO1A/LGALS9/LILRB4/CCL2/SIRPA/CD3E/CARD11/LGALS1/SASH3/PTPN6/VAV1/CD5/LCK/CD4/LILRB1/HAVCR2/LILRB2/EBI3/TNFSF13B/CD209	24
BP	GO:1903131	mononuclear cell differentiation	32/289	433/18800	2.01709e-13	5.39113e-11	4.34881e-11	IL2RA/MFNG/F2RL1/NCKAP1L/CSF1/LGALS9/LILRB4/LAG3/SPI1/CD3E/CARD11/LYL1/BATF/LGALS1/SASH3/PTPN6/FUT7/VAV1/DOCK2/LCK/CD4/LILRB1/CD3D/NFAM1/GAS6/FCER1G/PRR7/CD2/LILRB2/TRPM2/TNFSF13B/CD8A	32
BP	GO:0045785	positive regulation of cell adhesion	32/289	446/18800	4.51272e-13	1.10562e-10	8.91855e-11	IL2RA/PYCARD/RASAL3/NCKAP1L/CSF1/CORO1A/LGALS9/LILRB4/CCL2/SIRPA/CD3E/CARD11/ITGA3/PTAFR/LGALS1/UNC13D/SASH3/PTPN6/FUT7/VAV1/CD5/ITGB2/LCK/CD4/LILRB1/HAVCR2/LILRB2/EBI3/TNFSF13B/EGFLAM/CD209/ALOX5	32
BP	GO:0050863	regulation of T cell activation	28/289	342/18800	5.92709e-13	1.34043e-10	1.08127e-10	IL2RA/VSIG4/PYCARD/RASAL3/NCKAP1L/CORO1A/LGALS9/LILRB4/CCL2/LAG3/SIRPA/CD3E/CARD11/LGALS1/SASH3/PTPN6/VAV1/CD5/LCK/CD4/LILRB1/HAVCR2/SIT1/CD2/LILRB2/EBI3/TNFSF13B/CD209	28
BP	GO:0051251	positive regulation of lymphocyte activation	29/289	371/18800	7.19214e-13	1.51035e-10	1.21834e-10	IL2RA/PYCARD/RASAL3/NCKAP1L/FCGR3A/CORO1A/LGALS9/TYROBP/IGHV4-34/LILRB4/CCL2/SIRPA/CD3E/CARD11/LGALS1/SASH3/PTPN6/VAV1/CD5/LCK/CD4/LILRB1/HAVCR2/GAS6/LILRB2/EBI3/TNFSF13B/TRBC2/CD209	29
BP	GO:0022407	regulation of cell-cell adhesion	32/289	456/18800	8.21761e-13	1.55354e-10	1.25318e-10	IL2RA/VSIG4/FERMT3/PYCARD/RASAL3/NCKAP1L/CORO1A/LGALS9/LILRB4/CCL2/LAG3/SPI1/SIRPA/CD3E/CARD11/PTAFR/LGALS1/SASH3/PTPN6/FUT7/VAV1/CD5/ITGB2/LCK/CD4/LILRB1/HAVCR2/LILRB2/EBI3/TNFSF13B/CD209/ALOX5	32
BP	GO:0002275	myeloid cell activation involved in immune response	16/289	93/18800	8.45467e-13	1.55354e-10	1.25318e-10	PYCARD/HMOX1/ITGAM/F2RL1/VAMP8/LGALS9/TYROBP/SPI1/PTAFR/UNC13D/PTPN6/GRN/ITGB2/DOCK2/HAVCR2/FCER1G	16
BP	GO:0070663	regulation of leukocyte proliferation	24/289	254/18800	1.35161e-12	2.33749e-10	1.88556e-10	IL2RA/VSIG4/PYCARD/RASAL3/NCKAP1L/CSF1/FCGR3A/CORO1A/LGALS9/TYROBP/LILRB4/CD3E/CARD11/LST1/SASH3/PTPN6/CSF2RB/LILRB1/HAVCR2/CCL8/LILRB2/EBI3/TNFSF13B/CD209	24
BP	GO:0070661	leukocyte proliferation	27/289	330/18800	1.59263e-12	2.60129e-10	2.09836e-10	IL2RA/VSIG4/PYCARD/RASAL3/F2RL1/NCKAP1L/CSF1/FCGR3A/CORO1A/LGALS9/TYROBP/LILRB4/CD3E/CARD11/SLC11A1/LST1/SASH3/PTPN6/CSF2RB/DOCK2/LILRB1/HAVCR2/CCL8/LILRB2/EBI3/TNFSF13B/CD209	27
BP	GO:0030098	lymphocyte differentiation	28/289	382/18800	8.58044e-12	1.32771e-09	1.07101e-09	IL2RA/MFNG/NCKAP1L/LGALS9/LILRB4/LAG3/SPI1/CD3E/CARD11/LYL1/BATF/LGALS1/SASH3/PTPN6/FUT7/VAV1/DOCK2/LCK/CD4/CD3D/NFAM1/GAS6/FCER1G/PRR7/CD2/LILRB2/TNFSF13B/CD8A	28
BP	GO:0032944	regulation of mononuclear cell proliferation	22/289	233/18800	1.21982e-11	1.79314e-09	1.44645e-09	IL2RA/VSIG4/PYCARD/RASAL3/NCKAP1L/CSF1/FCGR3A/CORO1A/LGALS9/TYROBP/LILRB4/CD3E/CARD11/LST1/SASH3/PTPN6/LILRB1/HAVCR2/LILRB2/EBI3/TNFSF13B/CD209	22
BP	GO:0006909	phagocytosis	25/289	310/18800	1.51721e-11	2.12199e-09	1.71172e-09	FCGR1A/PYCARD/ITGAM/ARHGAP25/F2RL1/CD14/NCKAP1L/NCF4/CORO1A/TYROBP/IGHV4-34/CCL2/P2RY6/SIRPA/SLC11A1/UNC13D/VAV1/HCK/ITGB2/DOCK2/GAS6/RAB20/FCER1G/ITGAL/TRBC2	25
BP	GO:0002366	leukocyte activation involved in immune response	24/289	285/18800	1.58788e-11	2.12199e-09	1.71172e-09	MFNG/PYCARD/HMOX1/ITGAM/F2RL1/NCKAP1L/VAMP8/CORO1A/LGALS9/TYROBP/SPI1/PTAFR/SLC11A1/BATF/LGALS1/UNC13D/PTPN6/GRN/ITGB2/DOCK2/LILRB1/HAVCR2/FCER1G/ITGAL	24
BP	GO:0002263	cell activation involved in immune response	24/289	289/18800	2.13006e-11	2.72277e-09	2.19635e-09	MFNG/PYCARD/HMOX1/ITGAM/F2RL1/NCKAP1L/VAMP8/CORO1A/LGALS9/TYROBP/SPI1/PTAFR/SLC11A1/BATF/LGALS1/UNC13D/PTPN6/GRN/ITGB2/DOCK2/LILRB1/HAVCR2/FCER1G/ITGAL	24
BP	GO:0032943	mononuclear cell proliferation	24/289	300/18800	4.658e-11	5.70605e-09	4.60284e-09	IL2RA/VSIG4/PYCARD/RASAL3/NCKAP1L/CSF1/FCGR3A/CORO1A/LGALS9/TYROBP/LILRB4/CD3E/CARD11/SLC11A1/LST1/SASH3/PTPN6/DOCK2/LILRB1/HAVCR2/LILRB2/EBI3/TNFSF13B/CD209	24
BP	GO:0042098	T cell proliferation	20/289	204/18800	5.44712e-11	6.40581e-09	5.16731e-09	IL2RA/VSIG4/PYCARD/RASAL3/NCKAP1L/CORO1A/LGALS9/LILRB4/CD3E/CARD11/SLC11A1/SASH3/PTPN6/DOCK2/LILRB1/HAVCR2/LILRB2/EBI3/TNFSF13B/CD209	20
BP	GO:0050670	regulation of lymphocyte proliferation	21/289	230/18800	6.83285e-11	7.72638e-09	6.23256e-09	IL2RA/VSIG4/PYCARD/RASAL3/NCKAP1L/FCGR3A/CORO1A/LGALS9/TYROBP/LILRB4/CD3E/CARD11/LST1/SASH3/PTPN6/LILRB1/HAVCR2/LILRB2/EBI3/TNFSF13B/CD209	21
BP	GO:0002449	lymphocyte mediated immunity	26/289	365/18800	9.27709e-11	1.01017e-08	8.14865e-09	FCGR1A/CFI/NCKAP1L/WAS/FCGR3A/CORO1A/LGALS9/C1QA/C1QC/C1QB/IGHV4-34/LILRB4/LAG3/BATF/UNC13D/SASH3/PTPN6/FUT7/CSF2RB/VAV1/LILRB1/HAVCR2/NCR3/FCER1G/CD8A/TRBC2	26
BP	GO:0002703	regulation of leukocyte mediated immunity	21/289	236/18800	1.1074e-10	1.16277e-08	9.37961e-09	HMOX1/ITGAM/F2RL1/NCKAP1L/WAS/VAMP8/LGALS9/TYROBP/LILRB4/LAG3/SPI1/PTAFR/UNC13D/SASH3/PTPN6/FUT7/VAV1/ITGB2/LILRB1/HAVCR2/NCR3	21
BP	GO:0001909	leukocyte mediated cytotoxicity	16/289	131/18800	1.82107e-10	1.84619e-08	1.48925e-08	FCGR1A/ITGAM/F2RL1/NCKAP1L/FCGR3A/CORO1A/LGALS9/TYROBP/LAG3/SPI1/UNC13D/PTPN6/VAV1/LILRB1/HAVCR2/NCR3	16
BP	GO:0042129	regulation of T cell proliferation	18/289	174/18800	2.1144e-10	2.03029e-08	1.63775e-08	IL2RA/VSIG4/PYCARD/RASAL3/NCKAP1L/CORO1A/LGALS9/LILRB4/CD3E/CARD11/SASH3/PTPN6/LILRB1/HAVCR2/LILRB2/EBI3/TNFSF13B/CD209	18
BP	GO:0046651	lymphocyte proliferation	23/289	296/18800	2.14078e-10	2.03029e-08	1.63775e-08	IL2RA/VSIG4/PYCARD/RASAL3/NCKAP1L/FCGR3A/CORO1A/LGALS9/TYROBP/LILRB4/CD3E/CARD11/SLC11A1/LST1/SASH3/PTPN6/DOCK2/LILRB1/HAVCR2/LILRB2/EBI3/TNFSF13B/CD209	23
BP	GO:0070665	positive regulation of leukocyte proliferation	17/289	158/18800	3.66734e-10	3.36937e-08	2.71794e-08	IL2RA/PYCARD/RASAL3/NCKAP1L/CSF1/FCGR3A/CORO1A/LGALS9/CD3E/CARD11/SASH3/CSF2RB/HAVCR2/LILRB2/EBI3/TNFSF13B/CD209	17
BP	GO:0042102	positive regulation of T cell proliferation	14/289	103/18800	6.07881e-10	5.41567e-08	4.3686e-08	IL2RA/PYCARD/RASAL3/NCKAP1L/CORO1A/LGALS9/CD3E/CARD11/SASH3/HAVCR2/LILRB2/EBI3/TNFSF13B/CD209	14
BP	GO:0002460	adaptive immune response based on somatic recombination of immune receptors built from immunoglobulin superfamily domains	25/289	370/18800	6.54533e-10	5.65978e-08	4.56552e-08	FCGR1A/CFI/NCKAP1L/WAS/FCGR3A/C1QA/C1QC/C1QB/IGHV4-34/LILRB4/SLC11A1/BATF/UNC13D/SASH3/PTPN6/FUT7/CSF2RB/CD4/LILRB1/HAVCR2/FCER1G/EBI3/TNFSF13B/CD8A/TRBC2	25
BP	GO:0032946	positive regulation of mononuclear cell proliferation	16/289	143/18800	6.81946e-10	5.72835e-08	4.62083e-08	IL2RA/PYCARD/RASAL3/NCKAP1L/CSF1/FCGR3A/CORO1A/LGALS9/CD3E/CARD11/SASH3/HAVCR2/LILRB2/EBI3/TNFSF13B/CD209	16
BP	GO:0030217	T cell differentiation	21/289	263/18800	8.17957e-10	6.67998e-08	5.38847e-08	IL2RA/NCKAP1L/LGALS9/LILRB4/LAG3/SPI1/CD3E/CARD11/BATF/SASH3/FUT7/VAV1/DOCK2/LCK/CD4/CD3D/FCER1G/PRR7/CD2/LILRB2/CD8A	21
BP	GO:0031295	T cell costimulation	10/289	45/18800	1.25182e-09	9.94687e-08	8.02374e-08	LILRB4/CD3E/CARD11/LGALS1/PTPN6/VAV1/CD5/LCK/LILRB2/TNFSF13B	10
BP	GO:0002697	regulation of immune effector process	24/289	353/18800	1.28988e-09	9.97956e-08	8.05011e-08	VSIG4/HMOX1/ITGAM/F2RL1/NCKAP1L/WAS/VAMP8/LGALS9/TYROBP/LILRB4/LAG3/NCF1/SPI1/PTAFR/UNC13D/SASH3/PTPN6/FUT7/VAV1/GRN/ITGB2/LILRB1/HAVCR2/NCR3	24
BP	GO:0043299	leukocyte degranulation	12/289	76/18800	1.79111e-09	1.35022e-07	1.08917e-07	HMOX1/ITGAM/F2RL1/NCKAP1L/VAMP8/CORO1A/LGALS9/SPI1/PTAFR/UNC13D/HCK/ITGB2	12
BP	GO:0031294	lymphocyte costimulation	10/289	47/18800	1.9775e-09	1.45346e-07	1.17245e-07	LILRB4/CD3E/CARD11/LGALS1/PTPN6/VAV1/CD5/LCK/LILRB2/TNFSF13B	10
BP	GO:0043300	regulation of leukocyte degranulation	10/289	49/18800	3.05445e-09	2.19026e-07	1.7668e-07	HMOX1/ITGAM/F2RL1/NCKAP1L/VAMP8/LGALS9/SPI1/PTAFR/UNC13D/ITGB2	10
BP	GO:0032609	interferon-gamma production	14/289	117/18800	3.35171e-09	2.29164e-07	1.84857e-07	PYCARD/F2RL1/CD14/LGALS9/LILRB4/SIRPA/CD3E/SLC11A1/SASH3/LILRB1/HAVCR2/GAS6/CD2/EBI3	14
BP	GO:0032649	regulation of interferon-gamma production	14/289	117/18800	3.35171e-09	2.29164e-07	1.84857e-07	PYCARD/F2RL1/CD14/LGALS9/LILRB4/SIRPA/CD3E/SLC11A1/SASH3/LILRB1/HAVCR2/GAS6/CD2/EBI3	14
BP	GO:0030595	leukocyte chemotaxis	19/289	236/18800	4.66304e-09	3.10308e-07	2.50313e-07	F2RL1/NCKAP1L/CSF1/CORO1A/LGALS9/S100A9/CCL2/SPI1/GPSM3/VAV1/ITGB2/SCG2/GAS6/FCER1G/CCL8/TRPM2/CXCL3/CXCL2/ALOX5	19
BP	GO:0050671	positive regulation of lymphocyte proliferation	15/289	141/18800	4.74961e-09	3.10308e-07	2.50313e-07	IL2RA/PYCARD/RASAL3/NCKAP1L/FCGR3A/CORO1A/LGALS9/CD3E/CARD11/SASH3/HAVCR2/LILRB2/EBI3/TNFSF13B/CD209	15
BP	GO:0001819	positive regulation of cytokine production	27/289	475/18800	5.72449e-09	3.65869e-07	2.95132e-07	OSM/LTB/PYCARD/HMOX1/POU2F2/F2RL1/CD14/LGALS9/TYROBP/CD3E/CARD11/HGF/PTAFR/SLC11A1/BATF/GPSM3/SASH3/CD4/LILRB1/HAVCR2/NFAM1/FCER1G/CD2/LILRB2/EBI3/IRF5/MMP8	27
BP	GO:0019221	cytokine-mediated signaling pathway	27/289	486/18800	9.29258e-09	5.8128e-07	4.68895e-07	IL17RB/IL2RA/OSM/PYCARD/F2RL1/CSF1/LILRB4/CCL2/SPI1/LILRB3/CXCR3/CCDC3/IL10RA/PTPN6/CSF2RB/HCK/CD4/LILRB1/GAS6/FCER1G/CCL8/LILRB2/CXCL3/EBI3/CXCL2/TNFSF13B/IRF5	27
BP	GO:0060326	cell chemotaxis	21/289	315/18800	2.0284e-08	1.22361e-06	9.87038e-07	F2RL1/NCKAP1L/CSF1/CORO1A/LGALS9/S100A9/CCL2/SPI1/HGF/CXCR3/GPSM3/VAV1/ITGB2/SCG2/GAS6/FCER1G/CCL8/TRPM2/CXCL3/CXCL2/ALOX5	21
BP	GO:0002886	regulation of myeloid leukocyte mediated immunity	10/289	59/18800	2.03935e-08	1.22361e-06	9.87038e-07	HMOX1/ITGAM/F2RL1/VAMP8/LGALS9/TYROBP/SPI1/PTAFR/UNC13D/ITGB2	10
BP	GO:0032729	positive regulation of interferon-gamma production	11/289	77/18800	2.54603e-08	1.49707e-06	1.20762e-06	PYCARD/F2RL1/CD14/LGALS9/CD3E/SLC11A1/SASH3/LILRB1/HAVCR2/CD2/EBI3	11
BP	GO:0001906	cell killing	16/289	185/18800	2.88735e-08	1.66447e-06	1.34266e-06	FCGR1A/ITGAM/F2RL1/NCKAP1L/FCGR3A/CORO1A/LGALS9/TYROBP/LAG3/SPI1/UNC13D/PTPN6/VAV1/LILRB1/HAVCR2/NCR3	16
BP	GO:0002444	myeloid leukocyte mediated immunity	12/289	104/18800	6.80807e-08	3.84041e-06	3.0979e-06	FCGR1A/HMOX1/ITGAM/F2RL1/VAMP8/FCGR3A/LGALS9/TYROBP/SPI1/PTAFR/UNC13D/ITGB2	12
BP	GO:0032635	interleukin-6 production	15/289	172/18800	7.05381e-08	3.84041e-06	3.0979e-06	PYCARD/POU2F2/F2RL1/NCKAP1L/LGALS9/TYROBP/LILRB4/SIRPA/HGF/PTAFR/PTPN6/HAVCR2/GAS6/LILRB2/MMP8	15
BP	GO:0032675	regulation of interleukin-6 production	15/289	172/18800	7.05381e-08	3.84041e-06	3.0979e-06	PYCARD/POU2F2/F2RL1/NCKAP1L/LGALS9/TYROBP/LILRB4/SIRPA/HGF/PTAFR/PTPN6/HAVCR2/GAS6/LILRB2/MMP8	15
BP	GO:0001910	regulation of leukocyte mediated cytotoxicity	11/289	85/18800	7.29138e-08	3.89757e-06	3.14401e-06	ITGAM/F2RL1/NCKAP1L/LGALS9/TYROBP/LAG3/SPI1/VAV1/LILRB1/HAVCR2/NCR3	11
BP	GO:1902105	regulation of leukocyte differentiation	19/289	283/18800	8.72691e-08	4.58163e-06	3.69581e-06	IL2RA/NCKAP1L/CSF1/LGALS9/TYROBP/C1QC/LILRB4/LAG3/CARD11/LILRB3/SASH3/PTPN6/HCLS1/CD4/LILRB1/NFAM1/GAS6/CD2/LILRB2	19
BP	GO:0032103	positive regulation of response to external stimulus	24/289	442/18800	9.84771e-08	5.07935e-06	4.0973e-06	OSM/COCH/PYCARD/F2RL1/NCKAP1L/CSF1/VAMP8/LGALS9/TYROBP/S100A9/LAG3/SPI1/ALOX5AP/GPSM3/LGALS1/VAV1/HCK/GRN/LY86/HAVCR2/NCR3/SCG2/GAS6/MMP8	24
BP	GO:0042267	natural killer cell mediated cytotoxicity	10/289	72/18800	1.45966e-07	7.31338e-06	5.89941e-06	FCGR3A/CORO1A/LGALS9/LAG3/UNC13D/PTPN6/VAV1/LILRB1/HAVCR2/NCR3	10
BP	GO:0070664	negative regulation of leukocyte proliferation	11/289	91/18800	1.49064e-07	7.31338e-06	5.89941e-06	IL2RA/VSIG4/LGALS9/TYROBP/LILRB4/LST1/PTPN6/LILRB1/HAVCR2/CCL8/LILRB2	11
BP	GO:0002253	activation of immune response	22/289	386/18800	1.49253e-07	7.31338e-06	5.89941e-06	VSIG4/CFI/PYCARD/NCKAP1L/TYROBP/C1QA/C1QC/C1QB/IGHV4-34/LILRB4/CARD11/LCP2/FPR1/PTPN6/VAV1/HCK/LCK/NCR3/NFAM1/FCER1G/CD8A/TRBC2	22
BP	GO:0042119	neutrophil activation	8/289	41/18800	1.74164e-07	8.39414e-06	6.77122e-06	ITGAM/F2RL1/TYROBP/SPI1/PTAFR/GRN/ITGB2/FCER1G	8
BP	GO:0002228	natural killer cell mediated immunity	10/289	75/18800	2.16675e-07	1.02746e-05	8.28808e-06	FCGR3A/CORO1A/LGALS9/LAG3/UNC13D/PTPN6/VAV1/LILRB1/HAVCR2/NCR3	10
BP	GO:0050866	negative regulation of cell activation	16/289	216/18800	2.47991e-07	1.15729e-05	9.33541e-06	IL2RA/VSIG4/HMOX1/NCKAP1L/LGALS9/TYROBP/LILRB4/LAG3/SPI1/LST1/PTPN6/APOE/GRN/LILRB1/HAVCR2/LILRB2	16
BP	GO:0042554	superoxide anion generation	8/289	43/18800	2.5737e-07	1.18229e-05	9.53707e-06	ITGAM/F2RL1/NCF1C/NCF1B/NCF4/TYROBP/NCF1/ITGB2	8
BP	GO:0002283	neutrophil activation involved in immune response	6/289	19/18800	2.87303e-07	1.2798e-05	1.03237e-05	ITGAM/TYROBP/SPI1/PTAFR/ITGB2/FCER1G	6
BP	GO:0002888	positive regulation of myeloid leukocyte mediated immunity	6/289	19/18800	2.87303e-07	1.2798e-05	1.03237e-05	ITGAM/F2RL1/TYROBP/SPI1/PTAFR/ITGB2	6
BP	GO:0002695	negative regulation of leukocyte activation	15/289	193/18800	3.19174e-07	1.40056e-05	1.12977e-05	IL2RA/VSIG4/HMOX1/NCKAP1L/LGALS9/TYROBP/LILRB4/LAG3/SPI1/LST1/PTPN6/GRN/LILRB1/HAVCR2/LILRB2	15
BP	GO:0031341	regulation of cell killing	11/289	100/18800	3.94739e-07	1.70667e-05	1.3767e-05	ITGAM/F2RL1/NCKAP1L/LGALS9/TYROBP/LAG3/SPI1/VAV1/LILRB1/HAVCR2/NCR3	11
BP	GO:0032613	interleukin-10 production	9/289	63/18800	4.84367e-07	2.03434e-05	1.64102e-05	PYCARD/F2RL1/LGALS9/TYROBP/LILRB4/HGF/SASH3/LILRB1/MMP8	9
BP	GO:0032653	regulation of interleukin-10 production	9/289	63/18800	4.84367e-07	2.03434e-05	1.64102e-05	PYCARD/F2RL1/LGALS9/TYROBP/LILRB4/HGF/SASH3/LILRB1/MMP8	9
BP	GO:0036230	granulocyte activation	8/289	47/18800	5.29164e-07	2.16075e-05	1.74299e-05	ITGAM/F2RL1/TYROBP/SPI1/PTAFR/GRN/ITGB2/FCER1G	8
BP	GO:0097028	dendritic cell differentiation	8/289	47/18800	5.29164e-07	2.16075e-05	1.74299e-05	F2RL1/LGALS9/SPI1/BATF/LILRB1/GAS6/LILRB2/TRPM2	8
BP	GO:0031349	positive regulation of defense response	18/289	289/18800	5.80697e-07	2.3387e-05	1.88653e-05	OSM/COCH/PYCARD/F2RL1/VAMP8/TYROBP/S100A9/LAG3/SPI1/ALOX5AP/GPSM3/LGALS1/VAV1/HCK/GRN/HAVCR2/NCR3/MMP8	18
BP	GO:0045088	regulation of innate immune response	16/289	231/18800	6.13486e-07	2.43736e-05	1.96612e-05	VSIG4/COCH/PYCARD/LGALS9/TYROBP/LAG3/NCF1/SPI1/PTPN6/APOE/VAV1/HCK/GRN/LILRB1/HAVCR2/NCR3	16
BP	GO:0050672	negative regulation of lymphocyte proliferation	10/289	84/18800	6.39018e-07	2.50495e-05	2.02064e-05	IL2RA/VSIG4/LGALS9/TYROBP/LILRB4/LST1/PTPN6/LILRB1/HAVCR2/LILRB2	10
BP	GO:0032945	negative regulation of mononuclear cell proliferation	10/289	85/18800	7.14498e-07	2.76398e-05	2.22959e-05	IL2RA/VSIG4/LGALS9/TYROBP/LILRB4/LST1/PTPN6/LILRB1/HAVCR2/LILRB2	10
BP	GO:0002768	immune response-regulating cell surface receptor signaling pathway	19/289	328/18800	8.44685e-07	3.22516e-05	2.60161e-05	NCKAP1L/FCGR3A/TYROBP/IGHV4-34/LILRB4/CARD11/LCP2/FPR1/PTPN6/VAV1/HCK/LCK/LILRB1/NCR3/NFAM1/FCER1G/LILRB2/CD8A/TRBC2	19
BP	GO:0032640	tumor necrosis factor production	14/289	182/18800	8.97913e-07	3.3416e-05	2.69553e-05	PYCARD/CD14/LGALS9/TYROBP/LILRB4/SIRPA/PTAFR/SASH3/PTPN6/LILRB1/HAVCR2/GAS6/CD2/MMP8	14
BP	GO:0032680	regulation of tumor necrosis factor production	14/289	182/18800	8.97913e-07	3.3416e-05	2.69553e-05	PYCARD/CD14/LGALS9/TYROBP/LILRB4/SIRPA/PTAFR/SASH3/PTPN6/LILRB1/HAVCR2/GAS6/CD2/MMP8	14
BP	GO:0071706	tumor necrosis factor superfamily cytokine production	14/289	187/18800	1.24269e-06	4.51052e-05	3.63845e-05	PYCARD/CD14/LGALS9/TYROBP/LILRB4/SIRPA/PTAFR/SASH3/PTPN6/LILRB1/HAVCR2/GAS6/CD2/MMP8	14
BP	GO:1903555	regulation of tumor necrosis factor superfamily cytokine production	14/289	187/18800	1.24269e-06	4.51052e-05	3.63845e-05	PYCARD/CD14/LGALS9/TYROBP/LILRB4/SIRPA/PTAFR/SASH3/PTPN6/LILRB1/HAVCR2/GAS6/CD2/MMP8	14
BP	GO:1903706	regulation of hemopoiesis	20/289	371/18800	1.32755e-06	4.75977e-05	3.83951e-05	IL2RA/NCKAP1L/CSF1/LGALS9/TYROBP/C1QC/LILRB4/LAG3/SPI1/CARD11/LILRB3/SASH3/PTPN6/HCLS1/CD4/LILRB1/NFAM1/GAS6/CD2/LILRB2	20
BP	GO:0050766	positive regulation of phagocytosis	9/289	71/18800	1.36893e-06	4.84898e-05	3.91147e-05	PYCARD/F2RL1/NCKAP1L/CCL2/SIRPA/SLC11A1/DOCK2/GAS6/FCER1G	9
BP	GO:0002685	regulation of leukocyte migration	15/289	218/18800	1.50269e-06	5.25941e-05	4.24256e-05	PYCARD/HMOX1/F2RL1/NCKAP1L/CSF1/LGALS9/CCL2/SPI1/PTAFR/CXCR3/GPSM3/FUT7/GAS6/CCL8/LYVE1	15
BP	GO:0006801	superoxide metabolic process	9/289	72/18800	1.54364e-06	5.33917e-05	4.30689e-05	ITGAM/F2RL1/NCF1C/NCF1B/NCF4/NRROS/TYROBP/NCF1/ITGB2	9
BP	GO:0002699	positive regulation of immune effector process	16/289	248/18800	1.56999e-06	5.36716e-05	4.32947e-05	HMOX1/ITGAM/F2RL1/VAMP8/LGALS9/TYROBP/LAG3/SPI1/PTAFR/UNC13D/SASH3/PTPN6/VAV1/ITGB2/LILRB1/NCR3	16
BP	GO:0002764	immune response-regulating signaling pathway	23/289	482/18800	1.72854e-06	5.84128e-05	4.71192e-05	F2RL1/CD14/NCKAP1L/FCGR3A/TYROBP/IGHV4-34/LILRB4/CARD11/LCP2/FPR1/PTPN6/VAV1/HCK/LCK/LILRB1/HAVCR2/NCR3/SLC15A3/NFAM1/FCER1G/LILRB2/CD8A/TRBC2	23
BP	GO:0002687	positive regulation of leukocyte migration	12/289	141/18800	1.89414e-06	6.32815e-05	5.10466e-05	PYCARD/F2RL1/NCKAP1L/CSF1/LGALS9/SPI1/PTAFR/GPSM3/FUT7/GAS6/CCL8/LYVE1	12
BP	GO:1902563	regulation of neutrophil activation	5/289	15/18800	2.19496e-06	7.25077e-05	5.8489e-05	ITGAM/SPI1/PTAFR/GRN/ITGB2	5
BP	GO:0002237	response to molecule of bacterial origin	19/289	354/18800	2.61697e-06	8.54876e-05	6.89594e-05	PYCARD/CD14/LGALS9/S100A9/CCL2/SPI1/SIRPA/PTAFR/SLC11A1/IL10RA/CSF2RB/HCK/LY86/LILRB1/HAVCR2/LILRB2/CXCL3/CXCL2/IRF5	19
BP	GO:0002285	lymphocyte activation involved in immune response	14/289	201/18800	2.92059e-06	9.40941e-05	7.59019e-05	MFNG/F2RL1/NCKAP1L/CORO1A/LGALS9/SPI1/SLC11A1/BATF/LGALS1/UNC13D/LILRB1/HAVCR2/FCER1G/ITGAL	14
BP	GO:0050764	regulation of phagocytosis	10/289	99/18800	2.94444e-06	9.40941e-05	7.59019e-05	PYCARD/F2RL1/NCKAP1L/CCL2/SIRPA/SLC11A1/HCK/DOCK2/GAS6/FCER1G	10
BP	GO:0032496	response to lipopolysaccharide	18/289	333/18800	4.3669e-06	0.00013805	0.00011136	PYCARD/CD14/LGALS9/S100A9/CCL2/SPI1/SIRPA/PTAFR/SLC11A1/IL10RA/CSF2RB/HCK/LY86/LILRB1/HAVCR2/LILRB2/CXCL3/CXCL2	18
BP	GO:0001773	myeloid dendritic cell activation	6/289	29/18800	4.41959e-06	0.00013823	0.000111504	PYCARD/SPI1/BATF/DOCK2/HAVCR2/CD2	6
BP	GO:0071621	granulocyte chemotaxis	11/289	128/18800	4.63778e-06	0.000143527	0.000115777	NCKAP1L/CSF1/S100A9/CCL2/VAV1/ITGB2/SCG2/FCER1G/CCL8/CXCL3/CXCL2	11
BP	GO:0097530	granulocyte migration	12/289	154/18800	4.767e-06	0.000145989	0.000117764	NCKAP1L/CSF1/S100A9/CCL2/FUT7/VAV1/ITGB2/SCG2/FCER1G/CCL8/CXCL3/CXCL2	12
BP	GO:0032623	interleukin-2 production	8/289	63/18800	5.26806e-06	0.000158042	0.000127486	VSIG4/LILRB4/LAG3/CD3E/CARD11/SASH3/CD4/HAVCR2	8
BP	GO:0032663	regulation of interleukin-2 production	8/289	63/18800	5.26806e-06	0.000158042	0.000127486	VSIG4/LILRB4/LAG3/CD3E/CARD11/SASH3/CD4/HAVCR2	8
BP	GO:0046631	alpha-beta T cell activation	12/289	158/18800	6.21141e-06	0.00018446	0.000148796	RASAL3/NCKAP1L/LGALS9/LILRB4/CD3E/BATF/SASH3/FUT7/DOCK2/LILRB1/PRR7/EBI3	12
BP	GO:0002507	tolerance induction	6/289	31/18800	6.67563e-06	0.000196264	0.000158318	IL2RA/LGALS9/LILRB4/CD3E/HAVCR2/LILRB2	6
BP	GO:0033627	cell adhesion mediated by integrin	9/289	86/18800	6.91285e-06	0.000201226	0.000162321	FERMT3/ITGAM/NCKAP1L/CD3E/ITGA3/PTPN6/PLAU/ITGB2/ITGAL	9
BP	GO:0002819	regulation of adaptive immune response	13/289	188/18800	7.1566e-06	0.000206278	0.000166396	PYCARD/NCKAP1L/WAS/LILRB4/SLC11A1/CD48/SASH3/PTPN6/FUT7/CD4/LILRB1/HAVCR2/TNFSF13B	13
BP	GO:0051250	negative regulation of lymphocyte activation	12/289	161/18800	7.53416e-06	0.000215053	0.000173474	IL2RA/VSIG4/NCKAP1L/LGALS9/TYROBP/LILRB4/LAG3/LST1/PTPN6/LILRB1/HAVCR2/LILRB2	12
BP	GO:0002704	negative regulation of leukocyte mediated immunity	8/289	67/18800	8.41298e-06	0.000237828	0.000191846	HMOX1/NCKAP1L/LGALS9/LILRB4/SPI1/PTPN6/LILRB1/HAVCR2	8
BP	GO:0006959	humoral immune response	17/289	317/18800	8.96219e-06	0.000247533	0.000199675	VSIG4/CFI/POU2F2/C1QA/C1QC/C1QB/IGHV4-34/S100A9/CCL2/SLC11A1/PTPN6/RNASE6/CXCL3/EBI3/CXCL2/TRBC2/ALOX5	17
BP	GO:0002698	negative regulation of immune effector process	10/289	112/18800	8.97566e-06	0.000247533	0.000199675	VSIG4/HMOX1/NCKAP1L/LGALS9/LILRB4/SPI1/PTPN6/GRN/LILRB1/HAVCR2	10
BP	GO:0002831	regulation of response to biotic stimulus	18/289	351/18800	9.00885e-06	0.000247533	0.000199675	VSIG4/COCH/PYCARD/F2RL1/LGALS9/TYROBP/LAG3/NCF1/SPI1/PTPN6/APOE/VAV1/HCK/GRN/LY86/LILRB1/HAVCR2/NCR3	18
BP	GO:0030225	macrophage differentiation	7/289	49/18800	9.32472e-06	0.000253783	0.000204717	CSF1/NRROS/C1QC/SPI1/GAB3/HCLS1/CD4	7
BP	GO:0042130	negative regulation of T cell proliferation	8/289	68/18800	9.40897e-06	0.000253783	0.000204717	IL2RA/VSIG4/LGALS9/LILRB4/PTPN6/LILRB1/HAVCR2/LILRB2	8
BP	GO:0002683	negative regulation of immune system process	20/289	425/18800	1.0216e-05	0.000273045	0.000220254	IL2RA/VSIG4/GPX1/HMOX1/NCKAP1L/LGALS9/TYROBP/C1QC/LILRB4/CCL2/LAG3/SPI1/LILRB3/LST1/PTPN6/HCK/GRN/LILRB1/HAVCR2/LILRB2	20
BP	GO:0002643	regulation of tolerance induction	5/289	20/18800	1.06391e-05	0.000280304	0.00022611	IL2RA/LILRB4/CD3E/HAVCR2/LILRB2	5
BP	GO:0002291	T cell activation via T cell receptor contact with antigen bound to MHC molecule on antigen presenting cell	4/289	10/18800	1.06783e-05	0.000280304	0.00022611	LGALS9/LILRB1/HAVCR2/ITGAL	4
BP	GO:0050727	regulation of inflammatory response	19/289	394/18800	1.21295e-05	0.000315581	0.000254567	IL2RA/OSM/GPX1/PYCARD/VAMP8/S100A9/NCF1/SIRPA/HGF/ALOX5AP/GPSM3/LGALS1/FUT7/GGT1/APOE/HCK/GRN/MMP8/ALOX5	19
BP	GO:0097529	myeloid leukocyte migration	14/289	229/18800	1.30936e-05	0.000337678	0.000272391	NCKAP1L/CSF1/S100A9/CCL2/SPI1/SIRPA/FUT7/VAV1/ITGB2/SCG2/FCER1G/CCL8/CXCL3/CXCL2	14
BP	GO:0072593	reactive oxygen species metabolic process	14/289	231/18800	1.44412e-05	0.000369192	0.000297812	GPX1/ITGAM/F2RL1/NCF1C/NCF1B/NCF4/NRROS/TYROBP/NCF1/MPV17L/VAV1/ITGB2/MMP8/ALOX5	14
BP	GO:0045123	cellular extravasation	8/289	73/18800	1.60115e-05	0.00040581	0.00032735	CCL2/SIRPA/SELPLG/PTAFR/FUT7/ITGAL/SELL/LYVE1	8
BP	GO:0098883	synapse pruning	4/289	11/18800	1.65772e-05	0.000416554	0.000336017	ITGAM/C1QA/C1QC/C1QB	4
BP	GO:0002706	regulation of lymphocyte mediated immunity	12/289	175/18800	1.75308e-05	0.000431892	0.00034839	NCKAP1L/WAS/LGALS9/LILRB4/LAG3/SASH3/PTPN6/FUT7/VAV1/LILRB1/HAVCR2/NCR3	12
BP	GO:0002429	immune response-activating cell surface receptor signaling pathway	16/289	300/18800	1.76283e-05	0.000431892	0.00034839	NCKAP1L/TYROBP/IGHV4-34/LILRB4/CARD11/LCP2/FPR1/PTPN6/VAV1/HCK/LCK/NCR3/NFAM1/FCER1G/CD8A/TRBC2	16
BP	GO:0002757	immune response-activating signal transduction	16/289	300/18800	1.76283e-05	0.000431892	0.00034839	NCKAP1L/TYROBP/IGHV4-34/LILRB4/CARD11/LCP2/FPR1/PTPN6/VAV1/HCK/LCK/NCR3/NFAM1/FCER1G/CD8A/TRBC2	16
BP	GO:0002532	production of molecular mediator involved in inflammatory response	9/289	97/18800	1.8542e-05	0.000450525	0.00036342	PYCARD/VAMP8/LILRB4/NCF1/SIRPA/ALOX5AP/GPSM3/GRN/ALOX5	9
BP	GO:0045730	respiratory burst	6/289	37/18800	1.95075e-05	0.000470098	0.000379209	NCF1C/NCF1B/NCF1/SLC11A1/HCK/GRN	6
BP	GO:0050777	negative regulation of immune response	12/289	179/18800	2.1968e-05	0.000525089	0.000423568	VSIG4/GPX1/HMOX1/NCKAP1L/LGALS9/LILRB4/SPI1/PTPN6/HCK/GRN/LILRB1/HAVCR2	12
BP	GO:0002833	positive regulation of response to biotic stimulus	12/289	180/18800	2.32194e-05	0.000549887	0.000443572	COCH/PYCARD/F2RL1/TYROBP/LAG3/SPI1/VAV1/HCK/GRN/LY86/HAVCR2/NCR3	12
BP	GO:0002573	myeloid leukocyte differentiation	13/289	210/18800	2.33795e-05	0.000549887	0.000443572	F2RL1/CSF1/NRROS/TYROBP/C1QC/LILRB4/SPI1/LILRB3/BATF/GAB3/HCLS1/CD4/LILRB1	13
BP	GO:0050868	negative regulation of T cell activation	10/289	125/18800	2.36104e-05	0.000550909	0.000444396	IL2RA/VSIG4/NCKAP1L/LGALS9/LILRB4/LAG3/PTPN6/LILRB1/HAVCR2/LILRB2	10
BP	GO:0045619	regulation of lymphocyte differentiation	12/289	181/18800	2.45323e-05	0.00056423	0.000455141	IL2RA/NCKAP1L/LGALS9/LILRB4/LAG3/CARD11/SASH3/PTPN6/NFAM1/GAS6/CD2/LILRB2	12
BP	GO:0043312	neutrophil degranulation	4/289	12/18800	2.45651e-05	0.00056423	0.000455141	ITGAM/SPI1/PTAFR/ITGB2	4
BP	GO:0043410	positive regulation of MAPK cascade	21/289	491/18800	2.56519e-05	0.000584625	0.000471594	OSM/PYCARD/F2RL1/GLIPR2/LGALS9/CCL2/NCF1/SPI1/P2RY6/HGF/LPAR3/IGFBP4/TP73/APOE/CD4/HAVCR2/GAS6/PIK3R5/CCL8/MMP8/ACTA2	21
BP	GO:1990266	neutrophil migration	10/289	128/18800	2.90016e-05	0.000650989	0.000525127	NCKAP1L/S100A9/CCL2/FUT7/VAV1/ITGB2/FCER1G/CCL8/CXCL3/CXCL2	10
BP	GO:0001912	positive regulation of leukocyte mediated cytotoxicity	7/289	58/18800	2.90067e-05	0.000650989	0.000525127	ITGAM/F2RL1/TYROBP/LAG3/SPI1/VAV1/NCR3	7
BP	GO:0032760	positive regulation of tumor necrosis factor production	9/289	103/18800	3.00508e-05	0.000669313	0.000539907	PYCARD/CD14/LGALS9/TYROBP/PTAFR/SASH3/HAVCR2/CD2/MMP8	9
BP	GO:0010863	positive regulation of phospholipase C activity	6/289	40/18800	3.09863e-05	0.000684961	0.00055253	P2RY6/PTAFR/S1PR4/RASGRP4/PLCB2/GNA15	6
BP	GO:1902107	positive regulation of leukocyte differentiation	11/289	157/18800	3.21794e-05	0.000700796	0.000565304	IL2RA/NCKAP1L/CSF1/LGALS9/TYROBP/LILRB4/SASH3/HCLS1/CD4/GAS6/LILRB2	11
BP	GO:1903708	positive regulation of hemopoiesis	11/289	157/18800	3.21794e-05	0.000700796	0.000565304	IL2RA/NCKAP1L/CSF1/LGALS9/TYROBP/LILRB4/SASH3/HCLS1/CD4/GAS6/LILRB2	11
BP	GO:0071222	cellular response to lipopolysaccharide	13/289	217/18800	3.29553e-05	0.000712416	0.000574677	PYCARD/CD14/CCL2/SPI1/SIRPA/PTAFR/HCK/LY86/LILRB1/HAVCR2/LILRB2/CXCL3/CXCL2	13
BP	GO:0032753	positive regulation of interleukin-4 production	5/289	25/18800	3.42326e-05	0.000729303	0.000588299	LGALS9/CD3E/SASH3/HAVCR2/FCER1G	5
BP	GO:0043302	positive regulation of leukocyte degranulation	5/289	25/18800	3.42326e-05	0.000729303	0.000588299	ITGAM/F2RL1/VAMP8/PTAFR/ITGB2	5
BP	GO:0002664	regulation of T cell tolerance induction	4/289	13/18800	3.50541e-05	0.000741433	0.000598084	IL2RA/LILRB4/CD3E/LILRB2	4
BP	GO:0030593	neutrophil chemotaxis	9/289	106/18800	3.77749e-05	0.000787646	0.000635362	NCKAP1L/S100A9/CCL2/VAV1/ITGB2/FCER1G/CCL8/CXCL3/CXCL2	9
BP	GO:0042116	macrophage activation	9/289	106/18800	3.77749e-05	0.000787646	0.000635362	VSIG4/ITGAM/TYROBP/C1QA/SLC11A1/GRN/ITGB2/HAVCR2/MMP8	9
BP	GO:0042060	wound healing	19/289	429/18800	3.91383e-05	0.000810329	0.000653659	GPX1/FERMT3/HMOX1/TNFRSF12A/F2RL1/MYL9/WAS/SLC11A1/PLEK/PTPN6/PLAU/APOE/VAV1/LCK/VWF/GAS6/FCER1G/ALOX5/ACTA2	19
BP	GO:0007596	blood coagulation	13/289	221/18800	3.98388e-05	0.000819064	0.000660706	FERMT3/F2RL1/MYL9/WAS/PLEK/PTPN6/PLAU/APOE/VAV1/LCK/VWF/GAS6/FCER1G	13
BP	GO:1903557	positive regulation of tumor necrosis factor superfamily cytokine production	9/289	107/18800	4.06965e-05	0.000830887	0.000670243	PYCARD/CD14/LGALS9/TYROBP/PTAFR/SASH3/HAVCR2/CD2/MMP8	9
BP	GO:1900274	regulation of phospholipase C activity	6/289	42/18800	4.12708e-05	0.0008368	0.000675013	P2RY6/PTAFR/S1PR4/RASGRP4/PLCB2/GNA15	6
BP	GO:0043301	negative regulation of leukocyte degranulation	4/289	14/18800	4.8483e-05	0.000976302	0.000787543	HMOX1/NCKAP1L/LGALS9/SPI1	4
BP	GO:0050817	coagulation	13/289	226/18800	5.01819e-05	0.00100159	0.000807939	FERMT3/F2RL1/MYL9/WAS/PLEK/PTPN6/PLAU/APOE/VAV1/LCK/VWF/GAS6/FCER1G	13
BP	GO:0001818	negative regulation of cytokine production	17/289	363/18800	5.042e-05	0.00100159	0.000807939	VSIG4/PYCARD/HMOX1/F2RL1/NCKAP1L/LGALS9/TYROBP/LILRB4/LAG3/SIRPA/HGF/SLC11A1/PTPN6/LILRB1/HAVCR2/GAS6/MMP8	17
BP	GO:0007599	hemostasis	13/289	227/18800	5.251e-05	0.0010361	0.000835783	FERMT3/F2RL1/MYL9/WAS/PLEK/PTPN6/PLAU/APOE/VAV1/LCK/VWF/GAS6/FCER1G	13
BP	GO:0002705	positive regulation of leukocyte mediated immunity	10/289	138/18800	5.52466e-05	0.00108283	0.000873478	ITGAM/F2RL1/TYROBP/LAG3/SPI1/PTAFR/SASH3/VAV1/ITGB2/NCR3	10
BP	GO:0071219	cellular response to molecule of bacterial origin	13/289	229/18800	5.74495e-05	0.00111855	0.000902291	PYCARD/CD14/CCL2/SPI1/SIRPA/PTAFR/HCK/LY86/LILRB1/HAVCR2/LILRB2/CXCL3/CXCL2	13
BP	GO:0031343	positive regulation of cell killing	7/289	65/18800	6.1283e-05	0.00118534	0.000956168	ITGAM/F2RL1/TYROBP/LAG3/SPI1/VAV1/NCR3	7
BP	GO:0071674	mononuclear cell migration	12/289	199/18800	6.20266e-05	0.00119142	0.000961068	PYCARD/CSF1/LGALS9/CCL2/SPI1/SIRPA/FUT7/GAS6/CCL8/TRPM2/ITGAL/ALOX5	12
BP	GO:1903305	regulation of regulated secretory pathway	10/289	140/18800	6.24075e-05	0.00119142	0.000961068	HMOX1/ITGAM/F2RL1/NCKAP1L/VAMP8/LGALS9/SPI1/PTAFR/UNC13D/ITGB2	10
BP	GO:0002517	T cell tolerance induction	4/289	15/18800	6.5315e-05	0.00123888	0.000999353	IL2RA/LILRB4/CD3E/LILRB2	4
BP	GO:0042269	regulation of natural killer cell mediated cytotoxicity	6/289	46/18800	6.9994e-05	0.00131912	0.00106408	LGALS9/LAG3/VAV1/LILRB1/HAVCR2/NCR3	6
BP	GO:0045055	regulated exocytosis	13/289	234/18800	7.16031e-05	0.00134085	0.00108161	HMOX1/ITGAM/F2RL1/NCKAP1L/VAMP8/CORO1A/LGALS9/SPI1/PTAFR/PLEK/UNC13D/HCK/ITGB2	13
BP	GO:0002286	T cell activation involved in immune response	9/289	116/18800	7.67319e-05	0.0014278	0.00115175	F2RL1/NCKAP1L/LGALS9/SLC11A1/BATF/LILRB1/HAVCR2/FCER1G/ITGAL	9
BP	GO:0002822	regulation of adaptive immune response based on somatic recombination of immune receptors built from immunoglobulin superfamily domains	11/289	173/18800	7.79712e-05	0.00144173	0.00116299	NCKAP1L/WAS/LILRB4/SLC11A1/SASH3/PTPN6/FUT7/CD4/LILRB1/HAVCR2/TNFSF13B	11
BP	GO:1903038	negative regulation of leukocyte cell-cell adhesion	10/289	144/18800	7.9121e-05	0.00144647	0.00116681	IL2RA/VSIG4/NCKAP1L/LGALS9/LILRB4/LAG3/PTPN6/LILRB1/HAVCR2/LILRB2	10
BP	GO:0001774	microglial cell activation	6/289	47/18800	7.92114e-05	0.00144647	0.00116681	ITGAM/TYROBP/C1QA/GRN/ITGB2/MMP8	6
BP	GO:0007202	activation of phospholipase C activity	5/289	30/18800	8.62218e-05	0.00156477	0.00126223	P2RY6/S1PR4/RASGRP4/PLCB2/GNA15	5
BP	GO:0032715	negative regulation of interleukin-6 production	7/289	69/18800	9.01322e-05	0.00161578	0.00130339	NCKAP1L/LILRB4/SIRPA/HGF/PTPN6/HAVCR2/GAS6	7
BP	GO:0046635	positive regulation of alpha-beta T cell activation	7/289	69/18800	9.01322e-05	0.00161578	0.00130339	RASAL3/NCKAP1L/LGALS9/LILRB4/CD3E/SASH3/EBI3	7
BP	GO:0030101	natural killer cell activation	8/289	93/18800	9.30794e-05	0.00165851	0.00133785	FCGR3A/CORO1A/TYROBP/UNC13D/HAVCR2/NCR3/GAS6/CD2	8
BP	GO:0045058	T cell selection	6/289	49/18800	0.00010054	0.00178064	0.00143637	CD3E/CARD11/BATF/DOCK2/CD4/CD3D	6
BP	GO:0002269	leukocyte activation involved in inflammatory response	6/289	50/18800	0.00011279	0.00196215	0.00158279	ITGAM/TYROBP/C1QA/GRN/ITGB2/MMP8	6
BP	GO:0002715	regulation of natural killer cell mediated immunity	6/289	50/18800	0.00011279	0.00196215	0.00158279	LGALS9/LAG3/VAV1/LILRB1/HAVCR2/NCR3	6
BP	GO:1903307	positive regulation of regulated secretory pathway	6/289	50/18800	0.00011279	0.00196215	0.00158279	ITGAM/F2RL1/VAMP8/PTAFR/UNC13D/ITGB2	6
BP	GO:0048017	inositol lipid-mediated signaling	11/289	181/18800	0.000116766	0.00201937	0.00162895	OSM/ADAP2/HCST/F2RL1/NCF1/HGF/PTAFR/PTPN6/HCLS1/PLCB2/PIK3R5	11
BP	GO:0032755	positive regulation of interleukin-6 production	8/289	97/18800	0.000125284	0.002154	0.00173754	PYCARD/POU2F2/F2RL1/LGALS9/TYROBP/PTAFR/LILRB2/MMP8	8
BP	GO:0016064	immunoglobulin mediated immune response	12/289	216/18800	0.000135331	0.00231321	0.00186597	FCGR1A/CFI/FCGR3A/C1QA/C1QC/C1QB/IGHV4-34/BATF/PTPN6/CSF2RB/FCER1G/TRBC2	12
BP	GO:0032633	interleukin-4 production	5/289	33/18800	0.000138287	0.00232322	0.00187405	LGALS9/CD3E/SASH3/HAVCR2/FCER1G	5
BP	GO:0032673	regulation of interleukin-4 production	5/289	33/18800	0.000138287	0.00232322	0.00187405	LGALS9/CD3E/SASH3/HAVCR2/FCER1G	5
BP	GO:0036336	dendritic cell migration	5/289	33/18800	0.000138287	0.00232322	0.00187405	LGALS9/SPI1/GAS6/TRPM2/ALOX5	5
BP	GO:0019724	B cell mediated immunity	12/289	219/18800	0.000153993	0.00257239	0.00207504	FCGR1A/CFI/FCGR3A/C1QA/C1QC/C1QB/IGHV4-34/BATF/PTPN6/CSF2RB/FCER1G/TRBC2	12
BP	GO:0033006	regulation of mast cell activation involved in immune response	5/289	34/18800	0.000160107	0.002654	0.00214088	HMOX1/VAMP8/LGALS9/UNC13D/PTPN6	5
BP	GO:0070374	positive regulation of ERK1 and ERK2 cascade	12/289	220/18800	0.000160685	0.002654	0.00214088	PYCARD/F2RL1/GLIPR2/LGALS9/CCL2/P2RY6/APOE/CD4/HAVCR2/GAS6/CCL8/ACTA2	12
BP	GO:0031589	cell-substrate adhesion	16/289	364/18800	0.000173849	0.00284422	0.00229432	FERMT3/ITGAM/CSF1/PARVG/CORO1A/CD3E/ITGA3/UNC13D/PLAU/ITGB2/SIGLEC1/VWF/GAS6/ITGAL/LYVE1/EGFLAM	16
BP	GO:0061900	glial cell activation	6/289	54/18800	0.000174136	0.00284422	0.00229432	ITGAM/TYROBP/C1QA/GRN/ITGB2/MMP8	6
BP	GO:0071216	cellular response to biotic stimulus	13/289	256/18800	0.000175827	0.00285408	0.00230227	PYCARD/CD14/CCL2/SPI1/SIRPA/PTAFR/HCK/LY86/LILRB1/HAVCR2/LILRB2/CXCL3/CXCL2	13
BP	GO:0032930	positive regulation of superoxide anion generation	4/289	19/18800	0.000176681	0.00285408	0.00230227	ITGAM/F2RL1/TYROBP/ITGB2	4
BP	GO:0032720	negative regulation of tumor necrosis factor production	7/289	77/18800	0.000180972	0.00290742	0.0023453	LGALS9/LILRB4/SIRPA/PTPN6/LILRB1/HAVCR2/GAS6	7
BP	GO:0030168	platelet activation	9/289	130/18800	0.000183862	0.00293145	0.00236468	FERMT3/MYL9/PLEK/PTPN6/APOE/VAV1/LCK/VWF/FCER1G	9
BP	GO:0002446	neutrophil mediated immunity	5/289	35/18800	0.000184462	0.00293145	0.00236468	ITGAM/F2RL1/SPI1/PTAFR/ITGB2	5
BP	GO:0002707	negative regulation of lymphocyte mediated immunity	6/289	55/18800	0.000192965	0.00303379	0.00244723	NCKAP1L/LGALS9/LILRB4/PTPN6/LILRB1/HAVCR2	6
BP	GO:0010518	positive regulation of phospholipase activity	6/289	55/18800	0.000192965	0.00303379	0.00244723	P2RY6/PTAFR/S1PR4/RASGRP4/PLCB2/GNA15	6
BP	GO:0045066	regulatory T cell differentiation	5/289	36/18800	0.000211543	0.00328426	0.00264928	LGALS9/LILRB4/LAG3/FUT7/LILRB2	5
BP	GO:0014068	positive regulation of phosphatidylinositol 3-kinase signaling	7/289	79/18800	0.000212526	0.00328426	0.00264928	OSM/HCST/F2RL1/NCF1/HGF/PTPN6/HCLS1	7
BP	GO:1903556	negative regulation of tumor necrosis factor superfamily cytokine production	7/289	79/18800	0.000212526	0.00328426	0.00264928	LGALS9/LILRB4/SIRPA/PTPN6/LILRB1/HAVCR2/GAS6	7
BP	GO:0061756	leukocyte adhesion to vascular endothelial cell	6/289	56/18800	0.000213365	0.00328426	0.00264928	SELPLG/PTAFR/FUT7/ITGB2/SELL/ALOX5	6
BP	GO:0046634	regulation of alpha-beta T cell activation	8/289	105/18800	0.000217473	0.00332375	0.00268113	RASAL3/NCKAP1L/LGALS9/LILRB4/CD3E/SASH3/LILRB1/EBI3	8
BP	GO:0002577	regulation of antigen processing and presentation	4/289	20/18800	0.000218191	0.00332375	0.00268113	PYCARD/WAS/SLC11A1/LILRB2	4
BP	GO:0051056	regulation of small GTPase mediated signal transduction	14/289	299/18800	0.000231933	0.00351485	0.00283529	ARHGDIB/RASAL3/ARHGAP25/F2RL1/CSF1/ARHGAP4/ITGA3/ARHGAP9/APOE/RASGRP4/VAV1/DEF6/DOCK2/CYTH4	14
BP	GO:0007229	integrin-mediated signaling pathway	8/289	107/18800	0.000247613	0.00371419	0.00299609	FERMT3/ITGAM/ITGA3/PLEK/VAV1/HCK/ITGB2/ITGAL	8
BP	GO:0019882	antigen processing and presentation	8/289	107/18800	0.000247613	0.00371419	0.00299609	PYCARD/WAS/SLC11A1/CTSV/FCER1G/LILRB2/CD8A/CD209	8
BP	GO:0150146	cell junction disassembly	4/289	21/18800	0.000266286	0.0039506	0.00318679	ITGAM/C1QA/C1QC/C1QB	4
BP	GO:1903902	positive regulation of viral life cycle	4/289	21/18800	0.000266286	0.0039506	0.00318679	LGALS9/LGALS1/CD4/CD209	4
BP	GO:0022408	negative regulation of cell-cell adhesion	11/289	199/18800	0.000267404	0.0039506	0.00318679	IL2RA/VSIG4/NCKAP1L/LGALS9/LILRB4/LAG3/SPI1/PTPN6/LILRB1/HAVCR2/LILRB2	11
BP	GO:0043029	T cell homeostasis	5/289	39/18800	0.000311153	0.00457396	0.00368963	IL2RA/NCKAP1L/CORO1A/LGALS9/SIT1	5
BP	GO:0034341	response to interferon-gamma	9/289	140/18800	0.000320114	0.00463403	0.00373809	WAS/LGALS9/SLC30A8/CCL2/SIRPA/SLC11A1/HCK/RAB20/CCL8	9
BP	GO:0045089	positive regulation of innate immune response	9/289	140/18800	0.000320114	0.00463403	0.00373809	COCH/PYCARD/TYROBP/LAG3/SPI1/VAV1/HCK/HAVCR2/NCR3	9
BP	GO:0032928	regulation of superoxide anion generation	4/289	22/18800	0.000321545	0.00463403	0.00373809	ITGAM/F2RL1/TYROBP/ITGB2	4
BP	GO:0045061	thymic T cell selection	4/289	22/18800	0.000321545	0.00463403	0.00373809	CD3E/CARD11/DOCK2/CD3D	4
BP	GO:0070372	regulation of ERK1 and ERK2 cascade	14/289	311/18800	0.000345802	0.00495931	0.00400048	PYCARD/F2RL1/GLIPR2/LGALS9/CCL2/P2RY6/SIRPA/PTPN6/APOE/CD4/HAVCR2/GAS6/CCL8/ACTA2	14
BP	GO:0046633	alpha-beta T cell proliferation	5/289	40/18800	0.000351177	0.00501195	0.00404294	RASAL3/LGALS9/CD3E/DOCK2/EBI3	5
BP	GO:0030183	B cell differentiation	9/289	142/18800	0.000355494	0.00504904	0.00407286	MFNG/NCKAP1L/SPI1/CARD11/LYL1/LGALS1/PTPN6/NFAM1/TNFSF13B	9
BP	GO:0031663	lipopolysaccharide-mediated signaling pathway	6/289	62/18800	0.000374063	0.00528724	0.004265	CD14/CCL2/SPI1/PTAFR/HCK/LY86	6
BP	GO:0032693	negative regulation of interleukin-10 production	4/289	23/18800	0.000384558	0.00538296	0.00434222	TYROBP/LILRB4/LILRB1/MMP8	4
BP	GO:0046641	positive regulation of alpha-beta T cell proliferation	4/289	23/18800	0.000384558	0.00538296	0.00434222	RASAL3/LGALS9/CD3E/EBI3	4
BP	GO:0030099	myeloid cell differentiation	16/289	391/18800	0.000386328	0.00538296	0.00434222	F2RL1/NCKAP1L/CSF1/NRROS/TYROBP/C1QC/LILRB4/SPI1/LILRB3/BATF/PTPN6/GAB3/RASGRP4/HCLS1/CD4/LILRB1	16
BP	GO:0032733	positive regulation of interleukin-10 production	5/289	41/18800	0.000394975	0.00547103	0.00441326	PYCARD/F2RL1/LGALS9/HGF/SASH3	5
BP	GO:0033007	negative regulation of mast cell activation involved in immune response	3/289	10/18800	0.000398231	0.00547103	0.00441326	HMOX1/LGALS9/PTPN6	3
BP	GO:2000510	positive regulation of dendritic cell chemotaxis	3/289	10/18800	0.000398231	0.00547103	0.00441326	LGALS9/SPI1/GAS6	3
BP	GO:0050729	positive regulation of inflammatory response	9/289	145/18800	0.000414568	0.00566898	0.00457294	OSM/PYCARD/VAMP8/S100A9/ALOX5AP/GPSM3/LGALS1/GRN/MMP8	9
BP	GO:0048015	phosphatidylinositol-mediated signaling	10/289	177/18800	0.00042512	0.00578635	0.00466762	OSM/HCST/F2RL1/NCF1/HGF/PTAFR/PTPN6/HCLS1/PLCB2/PIK3R5	10
BP	GO:0032689	negative regulation of interferon-gamma production	5/289	42/18800	0.000442773	0.00599886	0.00483904	LGALS9/LILRB4/LILRB1/HAVCR2/GAS6	5
BP	GO:0002761	regulation of myeloid leukocyte differentiation	8/289	117/18800	0.000454061	0.00612061	0.00493725	CSF1/TYROBP/C1QC/LILRB4/LILRB3/HCLS1/CD4/LILRB1	8
BP	GO:1904996	positive regulation of leukocyte adhesion to vascular endothelial cell	4/289	24/18800	0.000455923	0.00612061	0.00493725	PTAFR/FUT7/ITGB2/ALOX5	4
BP	GO:0002260	lymphocyte homeostasis	6/289	65/18800	0.000483658	0.00643418	0.0051902	IL2RA/NCKAP1L/CORO1A/LGALS9/SIT1/TNFSF13B	6
BP	GO:0045576	mast cell activation	6/289	65/18800	0.000483658	0.00643418	0.0051902	HMOX1/VAMP8/LGALS9/LCP2/UNC13D/PTPN6	6
BP	GO:0044403	biological process involved in symbiotic interaction	13/289	286/18800	0.000510524	0.006761	0.00545382	GPX1/F2RL1/VAMP8/LGALS9/SELPLG/LGALS1/APOL1/APOE/CD4/SIGLEC1/GAS6/CCL8/CD209	13
BP	GO:0010517	regulation of phospholipase activity	6/289	66/18800	0.000525257	0.00686023	0.00553387	P2RY6/PTAFR/S1PR4/RASGRP4/PLCB2/GNA15	6
BP	GO:0001911	negative regulation of leukocyte mediated cytotoxicity	4/289	25/18800	0.000536245	0.00686023	0.00553387	NCKAP1L/LGALS9/LILRB1/HAVCR2	4
BP	GO:1903306	negative regulation of regulated secretory pathway	4/289	25/18800	0.000536245	0.00686023	0.00553387	HMOX1/NCKAP1L/LGALS9/SPI1	4
BP	GO:0002765	immune response-inhibiting signal transduction	3/289	11/18800	0.000541352	0.00686023	0.00553387	LILRB4/LILRB1/LILRB2	3
BP	GO:0019372	lipoxygenase pathway	3/289	11/18800	0.000541352	0.00686023	0.00553387	GPX1/ALOX5AP/ALOX5	3
BP	GO:0046598	positive regulation of viral entry into host cell	3/289	11/18800	0.000541352	0.00686023	0.00553387	LGALS9/LGALS1/CD4	3
BP	GO:0075294	positive regulation by symbiont of entry into host	3/289	11/18800	0.000541352	0.00686023	0.00553387	LGALS9/LGALS1/CD4	3
BP	GO:0097048	dendritic cell apoptotic process	3/289	11/18800	0.000541352	0.00686023	0.00553387	LGALS9/LILRB1/GAS6	3
BP	GO:2000508	regulation of dendritic cell chemotaxis	3/289	11/18800	0.000541352	0.00686023	0.00553387	LGALS9/SPI1/GAS6	3
BP	GO:2000668	regulation of dendritic cell apoptotic process	3/289	11/18800	0.000541352	0.00686023	0.00553387	LGALS9/LILRB1/GAS6	3
BP	GO:0045580	regulation of T cell differentiation	9/289	151/18800	0.000557063	0.00702904	0.00567004	IL2RA/NCKAP1L/LGALS9/LILRB4/LAG3/CARD11/SASH3/CD2/LILRB2	9
BP	GO:0033003	regulation of mast cell activation	5/289	45/18800	0.000612505	0.00769016	0.00620334	HMOX1/VAMP8/LGALS9/UNC13D/PTPN6	5
BP	GO:0060193	positive regulation of lipase activity	6/289	68/18800	0.000616767	0.00769016	0.00620334	P2RY6/PTAFR/S1PR4/RASGRP4/PLCB2/GNA15	6
BP	GO:0002690	positive regulation of leukocyte chemotaxis	7/289	94/18800	0.000617305	0.00769016	0.00620334	F2RL1/NCKAP1L/CSF1/LGALS9/SPI1/GPSM3/GAS6	7
BP	GO:0002407	dendritic cell chemotaxis	4/289	26/18800	0.000626135	0.0077346	0.00623919	LGALS9/SPI1/GAS6/TRPM2	4
BP	GO:0032682	negative regulation of chemokine production	4/289	26/18800	0.000626135	0.0077346	0.00623919	F2RL1/LGALS9/LILRB4/SIRPA	4
BP	GO:0002244	hematopoietic progenitor cell differentiation	8/289	123/18800	0.000633665	0.00779487	0.00628781	OSM/SPI1/RBM47/PLEK/ARL11/BATF/PTPN6/SLC8A3	8
BP	GO:0002688	regulation of leukocyte chemotaxis	8/289	124/18800	0.000668513	0.00818929	0.00660597	F2RL1/NCKAP1L/CSF1/LGALS9/CCL2/SPI1/GPSM3/GAS6	8
BP	GO:0072503	cellular divalent inorganic cation homeostasis	18/289	494/18800	0.000674286	0.00822573	0.00663537	F2RL1/CORO1A/SLC30A8/S100A9/TRPV2/P2RY6/SLC11A1/S1PR4/CXCR3/LPAR3/FPR1/PTPN6/APOE/SLC8A3/LCK/CCL8/TRPM2/GNA15	18
BP	GO:0002645	positive regulation of tolerance induction	3/289	12/18800	0.000713614	0.00863384	0.00696457	LILRB4/CD3E/LILRB2	3
BP	GO:0002887	negative regulation of myeloid leukocyte mediated immunity	3/289	12/18800	0.000713614	0.00863384	0.00696457	HMOX1/LGALS9/SPI1	3
BP	GO:0070371	ERK1 and ERK2 cascade	14/289	335/18800	0.00072152	0.00869372	0.00701287	PYCARD/F2RL1/GLIPR2/LGALS9/CCL2/P2RY6/SIRPA/PTPN6/APOE/CD4/HAVCR2/GAS6/CCL8/ACTA2	14
BP	GO:0042113	B cell activation	14/289	336/18800	0.000742715	0.00890495	0.00718326	MFNG/NCKAP1L/TYROBP/IGHV4-34/SPI1/CARD11/LYL1/BATF/LGALS1/SASH3/PTPN6/NFAM1/TNFSF13B/TRBC2	14
BP	GO:0032642	regulation of chemokine production	7/289	97/18800	0.000745108	0.00890495	0.00718326	PYCARD/HMOX1/F2RL1/LGALS9/LILRB4/SIRPA/HAVCR2	7
BP	GO:0050730	regulation of peptidyl-tyrosine phosphorylation	12/289	261/18800	0.000752975	0.00896254	0.00722972	FCGR1A/OSM/MVP/LILRB4/NCF1/CD3E/HGF/PTPN6/HCLS1/ITGB2/CD4/GAS6	12
BP	GO:0032602	chemokine production	7/289	98/18800	0.000792068	0.00938984	0.0075744	PYCARD/HMOX1/F2RL1/LGALS9/LILRB4/SIRPA/HAVCR2	7
BP	GO:0006911	phagocytosis, engulfment	8/289	128/18800	0.000823694	0.00972375	0.00784376	FCGR1A/ITGAM/ARHGAP25/F2RL1/NCKAP1L/IGHV4-34/ITGB2/TRBC2	8
BP	GO:0033628	regulation of cell adhesion mediated by integrin	5/289	48/18800	0.00082685	0.00972375	0.00784376	FERMT3/NCKAP1L/CD3E/PTPN6/PLAU	5
BP	GO:0031342	negative regulation of cell killing	4/289	28/18800	0.000837078	0.00976591	0.00787776	NCKAP1L/LGALS9/LILRB1/HAVCR2	4
BP	GO:0032703	negative regulation of interleukin-2 production	4/289	28/18800	0.000837078	0.00976591	0.00787776	VSIG4/LILRB4/LAG3/HAVCR2	4
BP	GO:0032612	interleukin-1 production	8/289	129/18800	0.000866687	0.0100317	0.00809219	PYCARD/F2RL1/LGALS9/TYROBP/LILRB4/SIRPA/HAVCR2/GAS6	8
BP	GO:0032652	regulation of interleukin-1 production	8/289	129/18800	0.000866687	0.0100317	0.00809219	PYCARD/F2RL1/LGALS9/TYROBP/LILRB4/SIRPA/HAVCR2/GAS6	8
BP	GO:0050878	regulation of body fluid levels	15/289	382/18800	0.000889487	0.0102553	0.0082725	FERMT3/F2RL1/MYL9/WAS/VAMP8/TMPRSS11F/PLEK/PTPN6/PLAU/APOE/VAV1/LCK/VWF/GAS6/FCER1G	15
BP	GO:0150076	neuroinflammatory response	6/289	73/18800	0.000899859	0.0103343	0.00833628	ITGAM/TYROBP/C1QA/GRN/ITGB2/MMP8	6
BP	GO:0002524	hypersensitivity	3/289	13/18800	0.000917182	0.0104113	0.00839833	FCGR1A/FCGR3A/FUT7	3
BP	GO:1900426	positive regulation of defense response to bacterium	3/289	13/18800	0.000917182	0.0104113	0.00839833	F2RL1/GRN/HAVCR2	3
BP	GO:2001198	regulation of dendritic cell differentiation	3/289	13/18800	0.000917182	0.0104113	0.00839833	LGALS9/LILRB1/LILRB2	3
BP	GO:0031348	negative regulation of defense response	12/289	268/18800	0.000947568	0.0107148	0.0086432	IL2RA/VSIG4/GPX1/LGALS9/SIRPA/HGF/APOE/HCK/GRN/LILRB1/HAVCR2/ALOX5	12
BP	GO:0002437	inflammatory response to antigenic stimulus	6/289	75/18800	0.00103757	0.0116876	0.00942791	FCGR1A/IL2RA/GPX1/FCGR3A/FUT7/HCK	6
BP	GO:0007160	cell-matrix adhesion	11/289	235/18800	0.0010719	0.0120282	0.0097027	FERMT3/ITGAM/CSF1/PARVG/CD3E/ITGA3/PLAU/ITGB2/SIGLEC1/ITGAL/LYVE1	11
BP	GO:0038094	Fc-gamma receptor signaling pathway	4/289	30/18800	0.0010937	0.0122261	0.00986233	FCGR3A/VAV1/HCK/FCER1G	4
BP	GO:0032688	negative regulation of interferon-beta production	3/289	14/18800	0.0011541	0.0127558	0.0102896	PYCARD/SIRPA/LILRB1	3
BP	GO:0033004	negative regulation of mast cell activation	3/289	14/18800	0.0011541	0.0127558	0.0102896	HMOX1/LGALS9/PTPN6	3
BP	GO:0045059	positive thymic T cell selection	3/289	14/18800	0.0011541	0.0127558	0.0102896	CD3E/DOCK2/CD3D	3
BP	GO:0002279	mast cell activation involved in immune response	5/289	52/18800	0.0011939	0.0131463	0.0106046	HMOX1/VAMP8/LGALS9/UNC13D/PTPN6	5
BP	GO:0045577	regulation of B cell differentiation	4/289	31/18800	0.00124069	0.0136105	0.0109791	NCKAP1L/CARD11/PTPN6/NFAM1	4
BP	GO:0017157	regulation of exocytosis	10/289	204/18800	0.00126899	0.0138692	0.0111877	HMOX1/ITGAM/F2RL1/NCKAP1L/VAMP8/LGALS9/SPI1/PTAFR/UNC13D/ITGB2	10
BP	GO:0099024	plasma membrane invagination	8/289	137/18800	0.00127939	0.0139311	0.0112377	FCGR1A/ITGAM/ARHGAP25/F2RL1/NCKAP1L/IGHV4-34/ITGB2/TRBC2	8
BP	GO:0006887	exocytosis	14/289	357/18800	0.00132595	0.0143583	0.0115823	HMOX1/ITGAM/F2RL1/NCKAP1L/VAMP8/CORO1A/LGALS9/SPI1/PTAFR/PLEK/UNC13D/HCK/ITGB2/CCL8	14
BP	GO:0045621	positive regulation of lymphocyte differentiation	7/289	107/18800	0.00132839	0.0143583	0.0115823	IL2RA/NCKAP1L/LGALS9/LILRB4/SASH3/GAS6/LILRB2	7
BP	GO:0032480	negative regulation of type I interferon production	4/289	32/18800	0.00140096	0.0150322	0.0121258	PYCARD/SIRPA/LILRB1/HAVCR2	4
BP	GO:0043304	regulation of mast cell degranulation	4/289	32/18800	0.00140096	0.0150322	0.0121258	HMOX1/VAMP8/LGALS9/UNC13D	4
BP	GO:0002823	negative regulation of adaptive immune response based on somatic recombination of immune receptors built from immunoglobulin superfamily domains	5/289	54/18800	0.00141702	0.0151492	0.0122202	NCKAP1L/LILRB4/PTPN6/LILRB1/HAVCR2	5
BP	GO:0002679	respiratory burst involved in defense response	3/289	15/18800	0.0014263	0.0151931	0.0122557	NCF1/HCK/GRN	3
BP	GO:0048872	homeostasis of number of cells	12/289	282/18800	0.00146356	0.0154841	0.0124904	IL2RA/HMOX1/NCKAP1L/CSF1/CORO1A/LGALS9/SPI1/CARD11/SASH3/HCLS1/SIT1/TNFSF13B	12
BP	GO:0045637	regulation of myeloid cell differentiation	10/289	208/18800	0.00146728	0.0154841	0.0124904	NCKAP1L/CSF1/TYROBP/C1QC/LILRB4/SPI1/LILRB3/HCLS1/CD4/LILRB1	10
BP	GO:0050921	positive regulation of chemotaxis	8/289	140/18800	0.00146941	0.0154841	0.0124904	F2RL1/NCKAP1L/CSF1/LGALS9/SPI1/GPSM3/SCG2/GAS6	8
BP	GO:0071887	leukocyte apoptotic process	7/289	109/18800	0.0014791	0.0155306	0.0125279	IL2RA/PLEKHO2/LGALS9/HCLS1/LILRB1/GAS6/GIMAP8	7
BP	GO:0045589	regulation of regulatory T cell differentiation	4/289	33/18800	0.00157512	0.0164214	0.0132465	LGALS9/LILRB4/LAG3/LILRB2	4
BP	GO:0050901	leukocyte tethering or rolling	4/289	33/18800	0.00157512	0.0164214	0.0132465	SELPLG/PTAFR/FUT7/SELL	4
BP	GO:0042742	defense response to bacterium	14/289	364/18800	0.0015903	0.0165211	0.0133269	LYPD8/COCH/PYCARD/STAB1/F2RL1/IGHV4-34/S100A9/SLC11A1/GRN/CD4/HAVCR2/FCER1G/RNASE6/TRBC2	14
BP	GO:0007204	positive regulation of cytosolic calcium ion concentration	13/289	325/18800	0.00163978	0.0168453	0.0135884	F2RL1/CORO1A/TRPV2/P2RY6/S1PR4/CXCR3/LPAR3/FPR1/PTPN6/SLC8A3/LCK/TRPM2/GNA15	13
BP	GO:0014066	regulation of phosphatidylinositol 3-kinase signaling	7/289	111/18800	0.00164283	0.0168453	0.0135884	OSM/HCST/F2RL1/NCF1/HGF/PTPN6/HCLS1	7
BP	GO:0046632	alpha-beta T cell differentiation	7/289	111/18800	0.00164283	0.0168453	0.0135884	NCKAP1L/LGALS9/LILRB4/BATF/SASH3/FUT7/PRR7	7
BP	GO:1902905	positive regulation of supramolecular fiber organization	9/289	176/18800	0.00164442	0.0168453	0.0135884	GPX1/PYCARD/PPM1E/F2RL1/NCKAP1L/WAS/PLEK/APOE/HCK	9
BP	GO:1903531	negative regulation of secretion by cell	8/289	143/18800	0.00168118	0.017162	0.0138439	OSM/HMOX1/NCKAP1L/VAMP8/LGALS9/SPI1/APOE/LILRB1	8
BP	GO:0002456	T cell mediated immunity	7/289	112/18800	0.00172981	0.0175187	0.0141316	NCKAP1L/WAS/LILRB4/SASH3/FUT7/LILRB1/CD8A	7
BP	GO:0010919	regulation of inositol phosphate biosynthetic process	3/289	16/18800	0.00173559	0.0175187	0.0141316	P2RY6/PTAFR/PLEK	3
BP	GO:0051238	sequestering of metal ion	3/289	16/18800	0.00173559	0.0175187	0.0141316	SLC30A8/S100A9/FTHL17	3
BP	GO:0045921	positive regulation of exocytosis	6/289	83/18800	0.00175631	0.0175187	0.0141316	ITGAM/F2RL1/VAMP8/PTAFR/UNC13D/ITGB2	6
BP	GO:0010324	membrane invagination	8/289	144/18800	0.00175689	0.0175187	0.0141316	FCGR1A/ITGAM/ARHGAP25/F2RL1/NCKAP1L/IGHV4-34/ITGB2/TRBC2	8
BP	GO:0014065	phosphatidylinositol 3-kinase signaling	8/289	144/18800	0.00175689	0.0175187	0.0141316	OSM/HCST/F2RL1/NCF1/HGF/PTPN6/HCLS1/PIK3R5	8
BP	GO:0032743	positive regulation of interleukin-2 production	4/289	34/18800	0.00176378	0.0175187	0.0141316	CD3E/CARD11/SASH3/CD4	4
BP	GO:0090322	regulation of superoxide metabolic process	4/289	34/18800	0.00176378	0.0175187	0.0141316	ITGAM/F2RL1/TYROBP/ITGB2	4
BP	GO:2001233	regulation of apoptotic signaling pathway	14/289	370/18800	0.00185058	0.0183189	0.0147771	MAGEA3/GPX1/PYCARD/HMOX1/TNFRSF12A/PLEKHF1/COL2A1/S100A9/MPV17L/HGF/LCK/MEIS3/TMC8/SCG2	14
BP	GO:0046718	viral entry into host cell	8/289	146/18800	0.00191639	0.0189067	0.0152513	VAMP8/LGALS9/SELPLG/LGALS1/CD4/SIGLEC1/GAS6/CD209	8
BP	GO:0045920	negative regulation of exocytosis	4/289	35/18800	0.00196757	0.0193467	0.0156062	HMOX1/NCKAP1L/LGALS9/SPI1	4
BP	GO:0018108	peptidyl-tyrosine phosphorylation	14/289	373/18800	0.00199344	0.0195357	0.0157587	FCGR1A/OSM/MVP/LILRB4/NCF1/CD3E/HGF/PTPN6/HCK/HCLS1/ITGB2/LCK/CD4/GAS6	14
BP	GO:0070525	tRNA threonylcarbamoyladenosine metabolic process	3/289	17/18800	0.00208368	0.0202848	0.0163629	CTAG2/CTAG1A/CTAG1B	3
BP	GO:0090594	inflammatory response to wounding	3/289	17/18800	0.00208368	0.0202848	0.0163629	HMOX1/GRN/ALOX5	3
BP	GO:0002820	negative regulation of adaptive immune response	5/289	59/18800	0.00210784	0.0204523	0.016498	NCKAP1L/LILRB4/PTPN6/LILRB1/HAVCR2	5
BP	GO:0018212	peptidyl-tyrosine modification	14/289	376/18800	0.00214534	0.0206805	0.0166821	FCGR1A/OSM/MVP/LILRB4/NCF1/CD3E/HGF/PTPN6/HCK/HCLS1/ITGB2/LCK/CD4/GAS6	14
BP	GO:0051651	maintenance of location in cell	10/289	219/18800	0.00214543	0.0206805	0.0166821	CORO1A/SLC30A8/S100A9/P2RY6/PTPN6/APOE/LCK/CD4/FTHL17/TRPM2	10
BP	GO:0043368	positive T cell selection	4/289	36/18800	0.00218707	0.021013	0.0169504	CD3E/BATF/DOCK2/CD3D	4
BP	GO:0050829	defense response to Gram-negative bacterium	6/289	87/18800	0.00223311	0.021316	0.0171948	LYPD8/PYCARD/F2RL1/SLC11A1/CD4/RNASE6	6
BP	GO:1901216	positive regulation of neuron death	6/289	87/18800	0.00223311	0.021316	0.0171948	ITGAM/TYROBP/C1QA/GRN/ITGB2/TRPM2	6
BP	GO:0071346	cellular response to interferon-gamma	7/289	118/18800	0.00232935	0.0221628	0.0178778	WAS/LGALS9/CCL2/SIRPA/HCK/RAB20/CCL8	7
BP	GO:0002709	regulation of T cell mediated immunity	6/289	88/18800	0.00236622	0.0224409	0.0181022	NCKAP1L/WAS/LILRB4/SASH3/FUT7/LILRB1	6
BP	GO:0046640	regulation of alpha-beta T cell proliferation	4/289	37/18800	0.00242289	0.0229045	0.0184761	RASAL3/LGALS9/CD3E/EBI3	4
BP	GO:0034113	heterotypic cell-cell adhesion	5/289	61/18800	0.00244327	0.0230231	0.0185718	SIRPA/ITGB2/LCK/CD2/LILRB2	5
BP	GO:0002281	macrophage activation involved in immune response	3/289	18/18800	0.00247218	0.0232211	0.0187315	TYROBP/GRN/HAVCR2	3
BP	GO:0001776	leukocyte homeostasis	6/289	89/18800	0.00250521	0.0234564	0.0189214	IL2RA/NCKAP1L/CORO1A/LGALS9/SIT1/TNFSF13B	6
BP	GO:0044409	entry into host	8/289	153/18800	0.00256647	0.0238779	0.0192614	VAMP8/LGALS9/SELPLG/LGALS1/CD4/SIGLEC1/GAS6/CD209	8
BP	GO:2001236	regulation of extrinsic apoptotic signaling pathway	8/289	153/18800	0.00256647	0.0238779	0.0192614	GPX1/PYCARD/HMOX1/TNFRSF12A/COL2A1/HGF/TMC8/SCG2	8
BP	GO:0032757	positive regulation of interleukin-8 production	5/289	62/18800	0.00262477	0.0243433	0.0196368	PYCARD/F2RL1/CD14/LGALS9/CD2	5
BP	GO:0060191	regulation of lipase activity	6/289	90/18800	0.00265025	0.0245023	0.019765	P2RY6/PTAFR/S1PR4/RASGRP4/PLCB2/GNA15	6
BP	GO:0032814	regulation of natural killer cell activation	4/289	38/18800	0.00267562	0.0246551	0.0198882	FCGR3A/TYROBP/HAVCR2/GAS6	4
BP	GO:0002455	humoral immune response mediated by circulating immunoglobulin	7/289	121/18800	0.00268355	0.0246551	0.0198882	CFI/C1QA/C1QC/C1QB/IGHV4-34/PTPN6/TRBC2	7
BP	GO:0032102	negative regulation of response to external stimulus	15/289	429/18800	0.00275716	0.0252525	0.0203702	IL2RA/VSIG4/GPX1/LGALS9/CCL2/SIRPA/HGF/GRID2/PLAU/APOE/HCK/GRN/LILRB1/HAVCR2/ALOX5	15
BP	GO:0007162	negative regulation of cell adhesion	12/289	305/18800	0.00280127	0.0255768	0.0206318	IL2RA/VSIG4/ARHGDIB/NCKAP1L/LGALS9/LILRB4/LAG3/SPI1/PTPN6/LILRB1/HAVCR2/LILRB2	12
BP	GO:0048002	antigen processing and presentation of peptide antigen	5/289	63/18800	0.00281586	0.0256304	0.020675	PYCARD/SLC11A1/CTSV/FCER1G/CD209	5
BP	GO:0002523	leukocyte migration involved in inflammatory response	3/289	19/18800	0.00290258	0.0260966	0.0210511	S100A9/FUT7/ALOX5	3
BP	GO:0045953	negative regulation of natural killer cell mediated cytotoxicity	3/289	19/18800	0.00290258	0.0260966	0.0210511	LGALS9/LILRB1/HAVCR2	3
BP	GO:0048245	eosinophil chemotaxis	3/289	19/18800	0.00290258	0.0260966	0.0210511	CCL2/SCG2/CCL8	3
BP	GO:2001185	regulation of CD8-positive, alpha-beta T cell activation	3/289	19/18800	0.00290258	0.0260966	0.0210511	NCKAP1L/LILRB4/LILRB1	3
BP	GO:1904994	regulation of leukocyte adhesion to vascular endothelial cell	4/289	39/18800	0.00294585	0.0264049	0.0212997	PTAFR/FUT7/ITGB2/ALOX5	4
BP	GO:0030888	regulation of B cell proliferation	5/289	64/18800	0.00301681	0.026877	0.0216806	NCKAP1L/TYROBP/CARD11/SASH3/TNFSF13B	5
BP	GO:0045670	regulation of osteoclast differentiation	5/289	64/18800	0.00301681	0.026877	0.0216806	CSF1/TYROBP/LILRB4/LILRB3/LILRB1	5
BP	GO:0008064	regulation of actin polymerization or depolymerization	8/289	158/18800	0.00312799	0.0277834	0.0224117	PYCARD/F2RL1/NCKAP1L/WAS/CORO1A/PLEK/HCK/HCLS1	8
BP	GO:0032535	regulation of cellular component size	13/289	351/18800	0.00319566	0.0282989	0.0228276	PYCARD/F2RL1/NCKAP1L/WAS/CORO1A/ARHGAP4/TRPV2/PLEK/LPAR3/APOE/VAV1/HCK/HCLS1	13
BP	GO:0030832	regulation of actin filament length	8/289	159/18800	0.00325095	0.0287021	0.0231528	PYCARD/F2RL1/NCKAP1L/WAS/CORO1A/PLEK/HCK/HCLS1	8
BP	GO:0045582	positive regulation of T cell differentiation	6/289	94/18800	0.00329414	0.0289964	0.0233902	IL2RA/NCKAP1L/LGALS9/LILRB4/SASH3/LILRB2	6
BP	GO:0070997	neuron death	13/289	353/18800	0.00335329	0.0293678	0.0236898	GPX1/HMOX1/ITGAM/CSF1/CORO1A/TYROBP/C1QA/CCL2/GRID2/APOE/GRN/ITGB2/TRPM2	13
BP	GO:0002716	negative regulation of natural killer cell mediated immunity	3/289	20/18800	0.0033763	0.0293678	0.0236898	LGALS9/LILRB1/HAVCR2	3
BP	GO:0045591	positive regulation of regulatory T cell differentiation	3/289	20/18800	0.0033763	0.0293678	0.0236898	LGALS9/LILRB4/LILRB2	3
BP	GO:1900424	regulation of defense response to bacterium	3/289	20/18800	0.0033763	0.0293678	0.0236898	F2RL1/GRN/HAVCR2	3
BP	GO:0050854	regulation of antigen receptor-mediated signaling pathway	5/289	66/18800	0.00344943	0.0298468	0.0240762	LILRB4/CARD11/PTPN6/LCK/NFAM1	5
BP	GO:1901214	regulation of neuron death	12/289	313/18800	0.00345167	0.0298468	0.0240762	HMOX1/ITGAM/CSF1/CORO1A/TYROBP/C1QA/CCL2/GRID2/APOE/GRN/ITGB2/TRPM2	12
BP	GO:0055069	zinc ion homeostasis	4/289	41/18800	0.00354108	0.0305302	0.0246274	SLC30A8/S100A9/LCK/TMC8	4
BP	GO:0051480	regulation of cytosolic calcium ion concentration	13/289	356/18800	0.00360155	0.0309607	0.0249747	F2RL1/CORO1A/TRPV2/P2RY6/S1PR4/CXCR3/LPAR3/FPR1/PTPN6/SLC8A3/LCK/TRPM2/GNA15	13
BP	GO:0090066	regulation of anatomical structure size	16/289	487/18800	0.0037164	0.0318549	0.025696	GPX1/PYCARD/F2RL1/NCKAP1L/WAS/CORO1A/ARHGAP4/TRPV2/PLEK/LPAR3/APOE/VAV1/HCK/HCLS1/TBXAS1/ACTA2	16
BP	GO:0019058	viral life cycle	12/289	317/18800	0.00381985	0.0326463	0.0263345	PARP10/VAMP8/LGALS9/CCL2/SELPLG/LGALS1/APOE/CD4/SIGLEC1/GAS6/CCL8/CD209	12
BP	GO:0030890	positive regulation of B cell proliferation	4/289	42/18800	0.00386722	0.0327149	0.0263898	NCKAP1L/CARD11/SASH3/TNFSF13B	4
BP	GO:0031670	cellular response to nutrient	4/289	42/18800	0.00386722	0.0327149	0.0263898	HMOX1/POSTN/FOLR2/GAS6	4
BP	GO:2000249	regulation of actin cytoskeleton reorganization	4/289	42/18800	0.00386722	0.0327149	0.0263898	ARHGDIB/HCK/HCLS1/TRPM2	4
BP	GO:0050864	regulation of B cell activation	9/289	200/18800	0.00388147	0.0327149	0.0263898	NCKAP1L/TYROBP/IGHV4-34/CARD11/SASH3/PTPN6/NFAM1/TNFSF13B/TRBC2	9
BP	GO:0019370	leukotriene biosynthetic process	3/289	21/18800	0.00389464	0.0327149	0.0263898	ALOX5AP/GGT1/ALOX5	3
BP	GO:0033630	positive regulation of cell adhesion mediated by integrin	3/289	21/18800	0.00389464	0.0327149	0.0263898	NCKAP1L/CD3E/PTPN6	3
BP	GO:0032479	regulation of type I interferon production	6/289	98/18800	0.00404795	0.0338096	0.0272728	PYCARD/CD14/SIRPA/LILRB1/HAVCR2/IRF5	6
BP	GO:0032606	type I interferon production	6/289	98/18800	0.00404795	0.0338096	0.0272728	PYCARD/CD14/SIRPA/LILRB1/HAVCR2/IRF5	6
BP	GO:0006956	complement activation	7/289	131/18800	0.00416897	0.0347218	0.0280086	VSIG4/CFI/C1QA/C1QC/C1QB/IGHV4-34/TRBC2	7
BP	GO:0071604	transforming growth factor beta production	4/289	43/18800	0.00421311	0.0349902	0.0282252	LGALS9/NRROS/TYROBP/LILRB1	4
BP	GO:0051048	negative regulation of secretion	8/289	167/18800	0.00437503	0.0362326	0.0292274	OSM/HMOX1/NCKAP1L/VAMP8/LGALS9/SPI1/APOE/LILRB1	8
BP	GO:0043281	regulation of cysteine-type endopeptidase activity involved in apoptotic process	9/289	204/18800	0.00441655	0.0364738	0.0294219	MAGEA3/GPX1/PYCARD/LGALS9/S100A9/HGF/LCK/GAS6/PRR7	9
BP	GO:0032722	positive regulation of chemokine production	5/289	70/18800	0.00444556	0.0366105	0.0295322	PYCARD/HMOX1/F2RL1/LGALS9/HAVCR2	5
BP	GO:0050856	regulation of T cell receptor signaling pathway	4/289	44/18800	0.00457929	0.0376065	0.0303356	LILRB4/CARD11/PTPN6/LCK	4
BP	GO:0050851	antigen receptor-mediated signaling pathway	10/289	244/18800	0.00463466	0.0379552	0.0306169	NCKAP1L/IGHV4-34/LILRB4/CARD11/LCP2/PTPN6/LCK/NFAM1/CD8A/TRBC2	10
BP	GO:2000379	positive regulation of reactive oxygen species metabolic process	5/289	71/18800	0.0047235	0.0385753	0.0311171	ITGAM/F2RL1/TYROBP/ITGB2/MMP8	5
BP	GO:0006874	cellular calcium ion homeostasis	15/289	456/18800	0.00484387	0.0394487	0.0318217	F2RL1/CORO1A/TRPV2/P2RY6/S1PR4/CXCR3/LPAR3/FPR1/PTPN6/APOE/SLC8A3/LCK/CCL8/TRPM2/GNA15	15
BP	GO:0006898	receptor-mediated endocytosis	10/289	246/18800	0.00490471	0.0398338	0.0321323	STAB1/ITGAM/CD14/LILRB4/APOE/ITGB2/LILRB1/SIGLEC1/FCER1G/SNAP91	10
BP	GO:0046006	regulation of activated T cell proliferation	4/289	45/18800	0.00496629	0.0402229	0.0324462	IL2RA/PYCARD/LGALS9/LILRB4	4
BP	GO:0072677	eosinophil migration	3/289	23/18800	0.00506995	0.0408374	0.0329418	CCL2/SCG2/CCL8	3
BP	GO:1901984	negative regulation of protein acetylation	3/289	23/18800	0.00506995	0.0408374	0.0329418	MAGEA2/MAGEA2B/SPI1	3
BP	GO:0032732	positive regulation of interleukin-1 production	5/289	73/18800	0.00531606	0.0425864	0.0343527	PYCARD/F2RL1/LGALS9/TYROBP/HAVCR2	5
BP	GO:0045824	negative regulation of innate immune response	5/289	73/18800	0.00531606	0.0425864	0.0343527	VSIG4/LGALS9/GRN/LILRB1/HAVCR2	5
BP	GO:0061515	myeloid cell development	5/289	74/18800	0.00563122	0.0449885	0.0362904	NCKAP1L/NRROS/TYROBP/PTPN6/LILRB1	5
BP	GO:0045649	regulation of macrophage differentiation	3/289	24/18800	0.00572909	0.0456464	0.0368211	CSF1/C1QC/HCLS1	3
BP	GO:0055076	transition metal ion homeostasis	7/289	139/18800	0.00574964	0.0456863	0.0368533	HMOX1/SLC30A8/S100A9/SLC11A1/LCK/TMC8/FTHL17	7
BP	GO:0002534	cytokine production involved in inflammatory response	5/289	75/18800	0.00595933	0.047098	0.037992	PYCARD/LILRB4/SIRPA/GPSM3/ALOX5	5
BP	GO:1900015	regulation of cytokine production involved in inflammatory response	5/289	75/18800	0.00595933	0.047098	0.037992	PYCARD/LILRB4/SIRPA/GPSM3/ALOX5	5
BP	GO:0055074	calcium ion homeostasis	15/289	468/18800	0.00611386	0.0481897	0.0388727	F2RL1/CORO1A/TRPV2/P2RY6/S1PR4/CXCR3/LPAR3/FPR1/PTPN6/APOE/SLC8A3/LCK/CCL8/TRPM2/GNA15	15
BP	GO:0006816	calcium ion transport	14/289	424/18800	0.0061918	0.0486735	0.0392629	CORO1A/REM1/TRPV2/CCL2/P2RY6/PTPN6/SLC8A3/LCK/CD4/LILRB1/GAS6/CCL8/LILRB2/TRPM2	14
BP	GO:0050798	activated T cell proliferation	4/289	48/18800	0.00625738	0.0490579	0.039573	IL2RA/PYCARD/LGALS9/LILRB4	4
CC	GO:0070821	tertiary granule membrane	12/297	73/19594	9.50246e-10	2.81273e-07	2.39062e-07	ITGAM/LAIR1/VAMP8/SIRPA/PTAFR/SLC11A1/PLAU/ITGB2/FCER1G/CD53/LILRB2/TRPM2	12
CC	GO:0070820	tertiary granule	16/297	164/19594	4.25399e-09	6.2959e-07	5.35107e-07	ITGAM/NCKAP1L/LAIR1/VAMP8/SIRPA/PTAFR/SLC11A1/FPR1/PTPN6/PLAU/ITGB2/FCER1G/CD53/LILRB2/TRPM2/MMP8	16
CC	GO:0030667	secretory granule membrane	21/297	312/19594	1.36988e-08	1.35161e-06	1.14877e-06	ITGAM/CD14/NCKAP1L/LAIR1/VAMP8/SLC30A8/TYROBP/SIRPA/LILRB3/PTAFR/SLC11A1/FPR1/PLAU/ITGB2/NFAM1/FCER1G/CD53/LILRB2/TRPM2/ITGAL/SELL	21
CC	GO:0009897	external side of plasma membrane	25/297	455/19594	3.25536e-08	2.40896e-06	2.04745e-06	IL2RA/ITGAM/CD14/CD163/FCGR3A/IGHV4-34/LAG3/CD3E/ITGA3/CXCR3/CD48/CSF2RB/CD5/ITGB2/FOLR2/CD4/LILRB1/CD3D/FCER1G/CD2/ITGAL/EBI3/CD8A/TRBC2/CD209	25
CC	GO:0042105	alpha-beta T cell receptor complex	5/297	11/19594	3.31732e-07	1.96386e-05	1.66914e-05	CD3E/PTPN6/TRBV19/CD3D/TRBC2	5
CC	GO:0034774	secretory granule lumen	18/297	322/19594	2.26712e-06	0.000104203	8.85652e-05	RETN/FERMT3/PYCARD/MVP/HK3/TRAPPC1/S100A9/HGF/ARHGAP9/NPC2/UNC13D/PTPN6/GRN/DOCK2/VWF/GAS6/MMP8/ALOX5	18
CC	GO:0060205	cytoplasmic vesicle lumen	18/297	325/19594	2.58364e-06	0.000104203	8.85652e-05	RETN/FERMT3/PYCARD/MVP/HK3/TRAPPC1/S100A9/HGF/ARHGAP9/NPC2/UNC13D/PTPN6/GRN/DOCK2/VWF/GAS6/MMP8/ALOX5	18
CC	GO:0031983	vesicle lumen	18/297	327/19594	2.8163e-06	0.000104203	8.85652e-05	RETN/FERMT3/PYCARD/MVP/HK3/TRAPPC1/S100A9/HGF/ARHGAP9/NPC2/UNC13D/PTPN6/GRN/DOCK2/VWF/GAS6/MMP8/ALOX5	18
CC	GO:0101003	ficolin-1-rich granule membrane	8/297	61/19594	3.72023e-06	0.00012017	0.000102136	NCKAP1L/SIRPA/SLC11A1/FPR1/ITGB2/FCER1G/LILRB2/TRPM2	8
CC	GO:0001772	immunological synapse	7/297	44/19594	4.05981e-06	0.00012017	0.000102136	CORO1A/CD3E/CARD11/LCK/CD37/HAVCR2/CD53	7
CC	GO:0042581	specific granule	12/297	160/19594	6.16738e-06	0.000157147	0.000133564	RETN/ITGAM/LAIR1/VAMP8/PTPN6/PLAU/ITGB2/DOCK2/CD53/TRPM2/ITGAL/MMP8	12
CC	GO:0098802	plasma membrane signaling receptor complex	17/297	313/19594	6.37083e-06	0.000157147	0.000133564	IL2RA/ITGAM/TRBV20-1/CD3E/ITGA3/TRBV28/PTPN6/CSF2RB/GRID2/TRBV3-1/ITGB2/TRBV19/CD4/CD3D/ITGAL/CD8A/TRBC2	17
CC	GO:0101002	ficolin-1-rich granule	12/297	185/19594	2.66894e-05	0.000607697	0.000516499	PLEKHO2/NCKAP1L/MVP/HK3/SIRPA/SLC11A1/FPR1/ITGB2/FCER1G/LILRB2/TRPM2/ALOX5	12
CC	GO:0098636	protein complex involved in cell adhesion	6/297	43/19594	4.38607e-05	0.00090641	0.000770384	ITGAM/ITGA3/LGALS1/PLAU/ITGB2/ITGAL	6
CC	GO:0043020	NADPH oxidase complex	4/297	14/19594	4.5933e-05	0.00090641	0.000770384	NCF1C/NCF1B/NCF4/NCF1	4
CC	GO:0042101	T cell receptor complex	10/297	144/19594	7.06926e-05	0.00126258	0.0010731	TRBV20-1/CD3E/TRBV28/PTPN6/TRBV3-1/TRBV19/CD4/CD3D/CD8A/TRBC2	10
CC	GO:0035579	specific granule membrane	8/297	91/19594	7.25128e-05	0.00126258	0.0010731	ITGAM/LAIR1/VAMP8/PLAU/ITGB2/CD53/TRPM2/ITGAL	8
CC	GO:0045121	membrane raft	14/297	326/19594	0.000483734	0.00776805	0.00660229	HMOX1/ITGAM/CD14/CARD11/SELPLG/LCP2/CD48/HCK/ITGB2/LCK/CD4/NFAM1/CD2/CD8A	14
CC	GO:0098857	membrane microdomain	14/297	327/19594	0.000498625	0.00776805	0.00660229	HMOX1/ITGAM/CD14/CARD11/SELPLG/LCP2/CD48/HCK/ITGB2/LCK/CD4/NFAM1/CD2/CD8A	14
CC	GO:0005766	primary lysosome	9/297	155/19594	0.00061024	0.00860148	0.00731064	RETN/PYCARD/TRAPPC1/VAMP8/NPC2/FPR1/UNC13D/GRN/NFAM1	9
CC	GO:0042582	azurophil granule	9/297	155/19594	0.00061024	0.00860148	0.00731064	RETN/PYCARD/TRAPPC1/VAMP8/NPC2/FPR1/UNC13D/GRN/NFAM1	9
CC	GO:0030666	endocytic vesicle membrane	10/297	194/19594	0.000781545	0.0105153	0.00893729	FCGR1A/STAB1/CD163/VAMP8/CORO1A/SLC11A1/APOE/CD4/CD3D/RAB20	10
CC	GO:0008305	integrin complex	4/297	31/19594	0.00117872	0.0151696	0.0128931	ITGAM/ITGA3/ITGB2/ITGAL	4
CC	GO:0044853	plasma membrane raft	7/297	113/19594	0.00168373	0.020766	0.0176496	HMOX1/ITGAM/SELPLG/LCP2/HCK/ITGB2/CD8A	7
CC	GO:0030139	endocytic vesicle	13/297	342/19594	0.00227556	0.0269427	0.0228994	FCGR1A/STAB1/WAS/CD163/VAMP8/NCF4/CORO1A/NCF1/SLC11A1/APOE/CD4/CD3D/RAB20	13
CC	GO:0035578	azurophil granule lumen	6/297	91/19594	0.00261642	0.0296216	0.0251762	RETN/PYCARD/TRAPPC1/NPC2/UNC13D/GRN	6
CC	GO:0030136	clathrin-coated vesicle	9/297	192/19594	0.0027064	0.0296216	0.0251762	FCGR1A/VAMP8/UNC13D/APOE/DENND1C/CD4/CD3D/VWF/SNAP91	9
CC	GO:0098562	cytoplasmic side of membrane	9/297	193/19594	0.00280204	0.0296216	0.0251762	GNGT1/RASAL3/PTPN7/LILRB4/GNAT3/HCK/LCK/CD2/GNA15	9
CC	GO:0009898	cytoplasmic side of plasma membrane	8/297	169/19594	0.00432919	0.0441876	0.0375563	GNGT1/PTPN7/LILRB4/GNAT3/HCK/LCK/CD2/GNA15	8
CC	GO:0030669	clathrin-coated endocytic vesicle membrane	5/297	72/19594	0.00473066	0.0466759	0.0396712	FCGR1A/VAMP8/APOE/CD4/CD3D	5
CC	GO:0045335	phagocytic vesicle	7/297	138/19594	0.00513755	0.0490553	0.0416935	WAS/VAMP8/NCF4/CORO1A/NCF1/SLC11A1/RAB20	7
MF	GO:0140375	immune receptor activity	14/288	148/18410	8.65839e-08	4.11274e-05	3.59095e-05	FCGR1A/IL17RB/IL2RA/FCGR3A/LILRB3/CXCR3/IL10RA/FPR1/CSF2RB/CD4/LILRB1/FCER1G/LILRB2/EBI3	14
MF	GO:0042826	histone deacetylase binding	12/288	126/18410	6.81218e-07	0.000161789	0.000141263	MAGEA3/MAGEA10/MAGEA6/MAGEA12/MAGEA11/MAGEA1/MAGEA4/MAGEA2/MAGEA2B/MAGEA9/SPI1/MAGEA9B	12
MF	GO:0016176	superoxide-generating NADPH oxidase activator activity	4/288	10/18410	1.14368e-05	0.00181083	0.00158109	NCF1C/NCF1B/NCF4/NCF1	4
MF	GO:0042287	MHC protein binding	6/288	42/18410	4.54567e-05	0.00539799	0.00471314	COL2A1/LAG3/CD4/LILRB1/LILRB2/CD8A	6
MF	GO:0038024	cargo receptor activity	7/288	79/18410	0.000236204	0.0224393	0.0195925	CFI/STAB1/ITGAM/CD163/CD5/ITGB2/FOLR2	7
MF	GO:0031683	G-protein beta/gamma-subunit complex binding	4/288	22/18410	0.000343504	0.0271941	0.023744	GNAT3/PLCB2/PIK3R5/GNA15	4
MF	GO:0042608	T cell receptor binding	3/288	10/18410	0.000419085	0.0284379	0.02483	CD3E/DOCK2/LCK	3
MF	GO:0019865	immunoglobulin binding	4/288	24/18410	0.000486852	0.0289069	0.0252394	FCGR1A/FCGR3A/VWF/FCER1G	4
MF	GO:0019864	IgG binding	3/288	11/18410	0.000569585	0.0300614	0.0262475	FCGR1A/FCGR3A/FCER1G	3
MF	GO:0032396	inhibitory MHC class I receptor activity	3/288	12/18410	0.00075068	0.0326465	0.0285047	LILRB3/LILRB1/LILRB2	3
MF	GO:0017124	SH3 domain binding	8/288	125/18410	0.000788785	0.0326465	0.0285047	GPX1/WAS/NCF1/SIRPA/CD3E/PTPN6/SHANK2/HCLS1	8
MF	GO:0004896	cytokine receptor activity	7/288	97/18410	0.000824754	0.0326465	0.0285047	IL17RB/IL2RA/CXCR3/IL10RA/CSF2RB/CD4/EBI3	7
MF	GO:0005125	cytokine activity	11/288	235/18410	0.0012314	0.0449936	0.0392852	OSM/LTB/CSF1/CCL2/GRN/SCG2/CCL8/CXCL3/EBI3/CXCL2/TNFSF13B	11

## Sheet: KEGG-enrich
Table S2 Totally 474 DEGs were significantly enriched in 419 GO and 33 KEGG pathways
ID	Description	GeneRatio	BgRatio	pvalue	p.adjust	qvalue	geneID	Count
hsa04640	Hematopoietic cell lineage	13/149	99/8586	1.31401e-08	2.72001e-06	2.21307e-06	FCGR1A/IL2RA/ITGAM/CD14/CSF1/CD3E/ITGA3/CD5/CD4/CD37/CD3D/CD2/CD8A	13
hsa04380	Osteoclast differentiation	14/149	135/8586	7.65308e-08	5.89767e-06	4.79851e-06	FCGR1A/CSF1/FCGR3A/NCF4/TYROBP/LILRB4/NCF1/SPI1/SIRPA/LILRB3/LCP2/LCK/LILRB1/LILRB2	14
hsa05150	Staphylococcus aureus infection	12/149	96/8586	8.54735e-08	5.89767e-06	4.79851e-06	FCGR1A/CFI/ITGAM/FCGR3A/C1QA/C1QC/C1QB/SELPLG/PTAFR/FPR1/ITGB2/ITGAL	12
hsa04650	Natural killer cell mediated cytotoxicity	12/149	132/8586	2.79561e-06	0.000144673	0.00011771	HCST/FCGR3A/TYROBP/LCP2/CD48/PTPN6/VAV1/ITGB2/LCK/NCR3/FCER1G/ITGAL	12
hsa04610	Complement and coagulation cascades	9/149	86/8586	1.65258e-05	0.00068417	0.00055666	VSIG4/CFI/ITGAM/C1QA/C1QC/C1QB/PLAU/ITGB2/VWF	9
hsa04062	Chemokine signaling pathway	13/149	192/8586	2.7193e-05	0.000938159	0.000763313	GNGT1/WAS/CCL2/NCF1/CXCR3/VAV1/HCK/DOCK2/PLCB2/PIK3R5/CCL8/CXCL3/CXCL2	13
hsa04060	Cytokine-cytokine receptor interaction	16/149	297/8586	5.37822e-05	0.00159042	0.00129401	IL17RB/IL2RA/OSM/LTB/TNFRSF12A/CSF1/CCL2/CXCR3/IL10RA/CSF2RB/CD4/CCL8/CXCL3/EBI3/CXCL2/TNFSF13B	16
hsa04064	NF-kappa B signaling pathway	9/149	104/8586	7.57553e-05	0.00196017	0.00159485	LTB/CARD10/CD14/CARD11/PLAU/LCK/CXCL3/CXCL2/TNFSF13B	9
hsa05323	Rheumatoid arthritis	8/149	93/8586	0.000199687	0.00459279	0.00373683	LTB/CSF1/CCL2/ITGB2/CXCL3/ITGAL/CXCL2/TNFSF13B	8
hsa04660	T cell receptor signaling pathway	9/149	121/8586	0.000242626	0.00497287	0.00404607	CD3E/CARD11/LCP2/PTPN6/VAV1/LCK/CD4/CD3D/CD8A	9
hsa04145	Phagosome	10/149	152/8586	0.000299429	0.00497287	0.00404607	FCGR1A/TUBA3C/ITGAM/CD14/FCGR3A/NCF4/CORO1A/NCF1/ITGB2/CD209	10
hsa04061	Viral protein interaction with cytokine and cytokine receptor	8/149	100/8586	0.000329469	0.00497287	0.00404607	IL2RA/CSF1/CCL2/CXCR3/IL10RA/CCL8/CXCL3/CXCL2	8
hsa05133	Pertussis	7/149	76/8586	0.000330683	0.00497287	0.00404607	PYCARD/ITGAM/CD14/C1QA/C1QC/C1QB/ITGB2	7
hsa05140	Leishmaniasis	7/149	77/8586	0.000358539	0.00497287	0.00404607	FCGR1A/ITGAM/FCGR3A/NCF4/NCF1/PTPN6/ITGB2	7
hsa05142	Chagas disease	8/149	102/8586	0.00037711	0.00497287	0.00404607	C1QA/C1QC/C1QB/CCL2/CD3E/PLCB2/CD3D/GNA15	8
hsa05134	Legionellosis	6/149	56/8586	0.000392231	0.00497287	0.00404607	PYCARD/ITGAM/CD14/ITGB2/CXCL3/CXCL2	6
hsa04514	Cell adhesion molecules	10/149	158/8586	0.0004084	0.00497287	0.00404607	ITGAM/SELPLG/MPZ/ITGB2/CD4/SIGLEC1/CD2/ITGAL/SELL/CD8A	10
hsa05340	Primary immunodeficiency	5/149	38/8586	0.000465475	0.00514712	0.00418785	CD3E/LCK/CD4/CD3D/CD8A	5
hsa04613	Neutrophil extracellular trap formation	11/149	191/8586	0.000472441	0.00514712	0.00418785	FCGR1A/ITGAM/FCGR3A/NCF4/NCF1/SELPLG/FPR1/ITGB2/PLCB2/VWF/ITGAL	11
hsa04662	B cell receptor signaling pathway	7/149	84/8586	0.000610456	0.00631822	0.00514068	LILRB4/CARD11/LILRB3/PTPN6/VAV1/LILRB1/LILRB2	7
hsa04015	Rap1 signaling pathway	11/149	210/8586	0.00104009	0.0102523	0.00834158	ITGAM/CSF1/LPAR5/HGF/LCP2/LPAR3/FPR1/VAV1/ITGB2/PLCB2/ITGAL	11
hsa04611	Platelet activation	8/149	124/8586	0.00137467	0.0129344	0.0105238	FERMT3/VAMP8/LCP2/PLCB2/TBXAS1/VWF/FCER1G/PIK3R5	8
hsa05144	Malaria	5/149	50/8586	0.00166293	0.0149664	0.0121771	GYPC/CCL2/HGF/ITGB2/ITGAL	5
hsa05146	Amoebiasis	7/149	102/8586	0.00192114	0.0165698	0.0134817	ITGAM/CD14/ITGB2/PLCB2/CXCL3/CXCL2/GNA15	7
hsa05135	Yersinia infection	8/149	137/8586	0.00258439	0.0213987	0.0174106	PYCARD/WAS/CCL2/LCP2/VAV1/LCK/CD4/CD8A	8
hsa04670	Leukocyte transendothelial migration	7/149	115/8586	0.00378286	0.0301174	0.0245043	ITGAM/MYL9/NCF4/NCF1/VAV1/ITGB2/ITGAL	7
hsa05152	Tuberculosis	9/149	180/8586	0.00404006	0.0307285	0.0250016	FCGR1A/ITGAM/CD14/FCGR3A/CORO1A/IL10RA/ITGB2/FCER1G/CD209	9
hsa05417	Lipid and atherosclerosis	10/149	215/8586	0.00415652	0.0307285	0.0250016	PYCARD/POU2F2/CD14/NCF4/CCL2/NCF1/VAV1/PLCB2/CXCL3/CXCL2	10
hsa05235	PD-L1 expression and PD-1 checkpoint pathway in cancer	6/149	89/8586	0.00439874	0.0313979	0.0255462	CD3E/BATF/PTPN6/LCK/CD4/CD3D	6
hsa04621	NOD-like receptor signaling pathway	9/149	186/8586	0.00500564	0.0345389	0.0281018	PYCARD/TRPV2/CCL2/CARD6/GPSM3/PLCB2/TRPM2/CXCL3/CXCL2	9
hsa05202	Transcriptional misregulation in cancer	9/149	193/8586	0.00634934	0.0412662	0.0335753	SSX1/SSX2/SSX2B/FCGR1A/ITGAM/CD14/SPI1/LYL1/PLAU	9
hsa04664	Fc epsilon RI signaling pathway	5/149	68/8586	0.00637931	0.0412662	0.0335753	ALOX5AP/LCP2/VAV1/FCER1G/ALOX5	5
hsa04666	Fc gamma R-mediated phagocytosis	6/149	97/8586	0.00668312	0.0419214	0.0341084	FCGR1A/WAS/FCGR3A/NCF1/VAV1/HCK	6
