# Supplementary material for: Identification of telomere-related gene subtypes and prognostic signatures in osteosarcoma
Source: Front Pharmacol. 2025 Feb 25;16:1545913. doi: 10.3389/fphar.2025.1545913 (PMC11893505; doi:10.3389/fphar.2025.1545913)
Supplement: Supplementary file 3 [file DataSheet1.xlsx]

## Sheet: Table S1
Table S1 The 28 immune cell and immune related function
aDCs	cell
APC_co_inhibition	function
APC_co_stimulation	function
B_cells	cell
CCR	function
CD8+_T_cells	cell
Check-point	function
Cytolytic_activity	function
DCs	cell
HLA	function
iDCs	cell
Inflammation-promoting	function
Macrophages	cell
Mast_cells	cell
MHC_class_I	function
Neutrophils	cell
NK_cells	cell
Parainflammation	function
pDCs	cell
T_cell_co-inhibition	function
T_cell_co-stimulation	function
T_helper_cells	cell
Tfh	cell
Th1_cells	cell
Th2_cells	cell
TIL	cell
Treg	cell
Type_I_IFN_Reponse	function
Type_II_IFN_Reponse	function
