# Supplementary material for: Identification of telomere-related gene subtypes and prognostic signatures in osteosarcoma
Source: Front Pharmacol. 2025 Feb 25;16:1545913. doi: 10.3389/fphar.2025.1545913 (PMC11893505; doi:10.3389/fphar.2025.1545913)
Supplement: Supplementary file 4 [file DataSheet2.xlsx]

## Sheet: Table S2
Table S2 The 474 differentially expressed genes between C2 and C1 subtypes
	logFC	AveExpr	t	P.Value	adj.P.Val	B
PAGE5	6.94934	5.18065	12.1956	2.82781e-20	1.65107e-15	33.1526
CSAG1	5.30788	5.06414	8.17452	2.72795e-12	7.96384e-08	16.9455
VCX3A	3.5063	1.94601	8.03298	5.23996e-12	1.01982e-07	16.3583
MAGEA3	5.83548	6.7498	7.94228	7.95646e-12	1.16138e-07	15.9822
MAGEA10	5.03536	3.61079	7.73812	2.03311e-11	2.37415e-07	15.1366
MAGEA6	5.59962	6.40625	7.66771	2.80772e-11	2.73224e-07	14.8454
MAGEB1	4.63348	3.42158	7.56179	4.55908e-11	3.80273e-07	14.4079
MAGEA12	5.30679	5.33482	7.4763	6.7369e-11	4.01474e-07	14.0553
MAGEA11	4.57399	4.38864	7.47124	6.89442e-11	4.01474e-07	14.0344
CTAG2	4.81534	3.10468	7.46997	6.93434e-11	4.01474e-07	14.0292
RP11-382F24.1	2.84752	1.93956	7.45093	7.5637e-11	4.01474e-07	13.9507
PAGE2	4.01961	4.42747	7.10126	3.70068e-10	1.8006e-06	12.5151
MAGEB2	4.41609	3.54021	6.77245	1.62224e-09	7.28598e-06	11.1768
MAGEA1	4.35194	4.00547	6.74833	1.80675e-09	7.53507e-06	11.0791
SSX1	4.88659	5.91067	6.64167	2.90604e-09	1.13117e-05	10.6484
PAGE2B	4.88985	4.50078	6.60917	3.35747e-09	1.2252e-05	10.5175
GABRA3	3.76707	5.613	6.48676	5.77342e-09	1.77331e-05	10.026
DSCR8	3.65103	2.90602	6.48112	5.91896e-09	1.77331e-05	10.0034
RP11-180C1.1	3.27369	2.79765	6.47881	5.97976e-09	1.77331e-05	9.99417
CSAG3	3.87166	3.98288	6.47525	6.07433e-09	1.77331e-05	9.97994
VCX	2.53283	1.82856	6.45931	6.51704e-09	1.81195e-05	9.91614
CSAG4	2.72202	1.83779	6.42839	7.46872e-09	1.98216e-05	9.79253
MAGEC2	4.44424	4.34011	6.41166	8.03968e-09	2.04092e-05	9.72572
MKRN3	2.9966	5.45987	6.35628	1.02558e-08	2.49503e-05	9.5049
XAGE1B	3.51368	2.60019	6.32646	1.16889e-08	2.72993e-05	9.38626
VCX3B	2.34955	1.63044	6.29562	1.33795e-08	2.97302e-05	9.26372
MUC15	4.79651	5.21342	6.28245	1.41735e-08	2.97302e-05	9.21143
RP11-241F15.10	1.75685	1.09761	6.2811	1.42574e-08	2.97302e-05	9.20608
STRA8	2.54819	2.77336	6.15774	2.44129e-08	4.91516e-05	8.71814
RP11-476K15.1	2.60753	2.15236	6.10202	3.10891e-08	6.05066e-05	8.49881
XAGE1A	3.32556	2.30099	6.06202	3.69657e-08	6.9623e-05	8.34173
MAGEA5	2.30125	1.31228	5.93395	6.41711e-08	0.000113469	7.84129
CTAG1A	2.23293	1.29889	5.93182	6.4761e-08	0.000113469	7.83298
PNMA5	3.43652	2.73302	5.92713	6.60756e-08	0.000113469	7.81475
RP11-103J17.2	3.03122	2.25351	5.85233	9.10012e-08	0.000151808	7.52435
MAGEC1	4.26398	3.76592	5.82088	1.0406e-07	0.000168771	7.40269
AC098973.2	2.85038	2.42501	5.77416	1.26939e-07	0.000200314	7.22239
FMR1NB	2.35911	1.70408	5.7642	1.32423e-07	0.000203468	7.18402
LINC00470	3.19152	3.53415	5.75093	1.40093e-07	0.000209734	7.13294
LYPD8	2.60806	4.50482	5.71936	1.60144e-07	0.000233759	7.0116
LINC00221	3.36512	3.05837	5.70278	1.71774e-07	0.000244619	6.948
RP11-81H3.2	2.93546	3.12658	5.69289	1.79106e-07	0.000248987	6.91009
RP11-405M12.4	1.47455	2.79799	5.66984	1.97407e-07	0.00026633	6.82184
GNGT1	3.1383	2.96493	5.66591	2.00705e-07	0.00026633	6.80681
RP11-1007I13.4	2.3693	1.37585	5.6429	2.21138e-07	0.000286924	6.71887
RP11-328J2.1	2.59155	2.7276	5.63419	2.29392e-07	0.000291163	6.68564
MAGEA4	3.81105	2.59001	5.5581	3.1567e-07	0.0003822	6.39609
MAGEB17	2.6935	2.79248	5.55768	3.16226e-07	0.0003822	6.39449
SSX2	2.65839	2.27306	5.55428	3.20753e-07	0.0003822	6.3816
SSX2B	2.68529	2.43854	5.54011	3.40324e-07	0.000397409	6.3279
CHDH	-2.08629	6.34003	-5.48072	4.35962e-07	0.000499109	6.10334
RP11-388K12.3	2.32892	1.76732	5.42857	5.41334e-07	0.000607824	5.90708
GAGE2A	2.33528	1.41989	5.41783	5.65956e-07	0.00062348	5.86676
CSAG2	2.61103	2.78425	5.39529	6.21272e-07	0.000671745	5.78224
CASC9	3.15327	3.76074	5.33444	7.98407e-07	0.000835469	5.55489
RP11-138J23.1	2.11025	1.77962	5.33356	8.01313e-07	0.000835469	5.5516
RP11-350D17.3	2.56949	1.98966	5.30446	9.0304e-07	0.000925014	5.4433
DSCR4	2.31301	2.11658	5.2987	9.2462e-07	0.000930789	5.42191
XAGE5	2.8932	1.81589	5.2846	9.79633e-07	0.000969455	5.36954
GTSF1	2.57218	4.72559	5.26056	1.0809e-06	0.0010346	5.28042
MAGEB6	1.70475	1.31481	5.22055	1.27258e-06	0.00119843	5.13254
CTAG1B	2.04353	1.19963	5.21199	1.31771e-06	0.00122123	5.10098
FCGR1A	1.82432	7.15157	5.17226	1.54857e-06	0.00141275	4.95478
RP11-288C17.1	1.99599	2.67104	5.16784	1.57663e-06	0.00141622	4.93852
IL17RB	-1.39428	7.24425	-5.16353	1.60436e-06	0.0014193	4.92273
MAGEA2	2.45737	2.30484	5.15092	1.68849e-06	0.00147143	4.87645
XX-CR54.1	2.36878	1.65115	5.13669	1.78857e-06	0.00153572	4.82432
RP5-1091N2.9	1.38983	3.25676	5.12249	1.89416e-06	0.00160282	4.77239
VCX2	1.65121	0.993134	5.10588	2.0255e-06	0.00167083	4.7117
MAGEB10	1.88548	1.27952	5.08652	2.18979e-06	0.00177577	4.64112
IL2RA	2.0094	5.14301	5.08228	2.22752e-06	0.00178162	4.62565
MAGEA2B	2.23655	2.02033	5.07886	2.2584e-06	0.00178191	4.61319
RP13-147D17.2	1.55199	0.940451	5.07442	2.29908e-06	0.00178982	4.59704
PLEKHO2	1.02293	11.0979	5.06659	2.37254e-06	0.0018227	4.56857
COX7B2	2.32231	1.94189	5.05863	2.44965e-06	0.0018575	4.53963
VSIG4	2.01311	8.78255	5.0452	2.58533e-06	0.00193525	4.49084
RP11-308B16.2	1.82924	1.3322	5.03957	2.6443e-06	0.00195434	4.47043
FAM90A2P	-1.50671	2.17046	-5.02104	2.84796e-06	0.0020733	4.4033
OSM	1.78381	5.47696	5.01708	2.89344e-06	0.0020733	4.38897
CFI	1.98363	8.8264	5.0155	2.91179e-06	0.0020733	4.38325
AC073072.5	1.14766	1.27153	5.00875	2.99152e-06	0.00210441	4.35881
NAA11	3.13073	3.16883	5.00325	3.0579e-06	0.00211633	4.33896
CLEC2L	2.68644	2.89209	5.00115	3.08367e-06	0.00211633	4.33136
RP11-446J8.1	1.78966	1.85296	4.99844	3.11721e-06	0.00211633	4.32158
RETN	1.60545	1.4961	4.97537	3.41762e-06	0.00229361	4.23836
RP11-129M6.1	2.21735	1.89712	4.97174	3.4675e-06	0.00230065	4.22525
RP11-329E24.6	1.62614	0.993562	4.9681	3.51805e-06	0.00230796	4.21216
ARHGDIB	1.23075	11.4817	4.94157	3.90936e-06	0.00253617	4.11679
TCL6	2.16157	3.0086	4.91221	4.39214e-06	0.00281807	4.0115
GYPC	1.15486	10.1678	4.89108	4.77501e-06	0.00299784	3.93595
GPX1	1.10277	12.9406	4.88637	4.86467e-06	0.00302163	3.91913
DCAF4L1	2.06338	4.75359	4.87514	5.08503e-06	0.00312071	3.87909
LINC01202	1.66966	1.15463	4.87273	5.13364e-06	0.00312071	3.87049
ANO3	1.98796	4.19676	4.86843	5.22151e-06	0.00312071	3.85515
CTD-2384A14.1	2.38948	2.23407	4.86763	5.23797e-06	0.00312071	3.85231
OVAAL	1.98151	3.17174	4.84732	5.67403e-06	0.0033129	3.78004
MFNG	1.17564	7.77609	4.8391	5.86038e-06	0.00338782	3.75084
LTB	1.61295	5.77335	4.82884	6.10135e-06	0.0034405	3.71443
RP11-317N12.1	2.80316	3.038	4.82772	6.12828e-06	0.0034405	3.71046
SLC43A2	1.16236	9.72141	4.81772	6.37362e-06	0.00354416	3.67499
RP11-1070N10.5	1.8945	1.7936	4.81023	6.56344e-06	0.00361528	3.64848
FERMT3	1.46312	10.0811	4.80728	6.6399e-06	0.00362321	3.63802
CTC-480C2.1	1.44086	0.879892	4.79918	6.85377e-06	0.00370529	3.60938
COCH	-2.92614	6.6175	-4.79351	7.00756e-06	0.00374685	3.58934
TUBA3C	2.70437	2.51753	4.79038	7.09403e-06	0.00374685	3.57826
PYCARD	1.32846	7.98364	4.78816	7.15575e-06	0.00374685	3.57044
CTD-2008L17.1	2.14347	1.89207	4.78703	7.18734e-06	0.00374685	3.56646
LINC01446	2.36458	2.60174	4.78086	7.36291e-06	0.00380441	3.54466
CARD10	1.02774	7.81617	4.76888	7.71554e-06	0.00391728	3.50242
ADAP2	1.36699	9.38092	4.76388	7.86732e-06	0.00395991	3.48482
HAGLR	1.06536	9.17519	4.75386	8.18069e-06	0.00408244	3.44956
PDE3A	1.52669	8.28074	4.75167	8.25083e-06	0.00408255	3.44185
RASAL3	1.14224	7.83562	4.72584	9.12297e-06	0.00443886	3.35113
STAB1	1.47879	11.9902	4.72349	9.20658e-06	0.00444252	3.3429
HMOX1	1.68201	11.5492	4.70566	9.86594e-06	0.00468327	3.28047
AP000593.7	2.05349	4.23238	4.70152	1.00253e-05	0.00470653	3.26601
NXT2	1.25224	9.00394	4.70022	1.00762e-05	0.00470653	3.26144
44987	1.02746	9.03149	4.69511	1.02774e-05	0.00474913	3.24359
CTD-2134P3.2	1.26539	0.798876	4.69379	1.033e-05	0.00474913	3.23898
RP11-222K16.2	1.70475	2.43707	4.68676	1.0615e-05	0.00484204	3.21442
ITGAM	1.45446	8.64493	4.67712	1.1018e-05	0.00498687	3.18081
TNFRSF12A	1.107	11.0082	4.66444	1.15706e-05	0.00515706	3.13665
PPM1E	-1.92111	6.81702	-4.66247	1.16591e-05	0.00515714	3.12977
NEUROG2	-1.80597	2.03015	-4.64174	1.26287e-05	0.00554398	3.05772
POU2F2	1.26125	8.75325	4.6376	1.28313e-05	0.00555668	3.04336
HCST	1.55368	6.1626	4.63726	1.28479e-05	0.00555668	3.04219
ARHGAP25	1.22526	8.30174	4.63185	1.31184e-05	0.00562625	3.0234
BBOX1	1.83363	4.27721	4.6302	1.32015e-05	0.00562625	3.01771
ST6GAL2-IT1	1.26549	1.11905	4.62114	1.36695e-05	0.00578347	2.98629
SH3TC1	1.08686	8.95128	4.61738	1.38681e-05	0.00582528	2.97329
RP11-764K9.4	1.78645	5.02902	4.61493	1.39988e-05	0.0058382	2.96483
C17orf59	1.12022	8.49991	4.58932	1.54422e-05	0.00635877	2.87635
CTC-513N18.6	1.89569	1.97791	4.58894	1.54648e-05	0.00635877	2.87503
F2RL1	1.84115	4.77147	4.58584	1.56494e-05	0.00638967	2.86433
NCF1C	1.69996	5.79002	4.56953	1.66553e-05	0.00670658	2.80818
PLEKHF1	1.3337	9.44373	4.55993	1.72767e-05	0.00690787	2.77517
RP11-1070N10.7	1.73822	1.54144	4.5546	1.76319e-05	0.0069092	2.75683
RP11-789C2.1	1.57195	1.29	4.54944	1.79816e-05	0.00697706	2.73913
SSX3	2.71515	2.5119	4.54796	1.80833e-05	0.00697706	2.73405
SSX9	1.60975	1.19465	4.5468	1.81635e-05	0.00697706	2.73006
MAGEA9	1.97183	1.11309	4.54079	1.85833e-05	0.00709165	2.70948
SLCO6A1	1.84423	1.97095	4.53821	1.87667e-05	0.00711513	2.70063
GLIPR2	1.02584	9.52539	4.52551	1.9695e-05	0.00737137	2.65713
CD14	1.55615	11.0395	4.51659	2.0373e-05	0.00754725	2.62664
ZNF812	2.06764	4.92369	4.51358	2.06069e-05	0.00756715	2.61636
SLC25A35	1.31601	7.77939	4.5045	2.13288e-05	0.00775201	2.58535
MYL9	1.14296	12.7344	4.50009	2.16878e-05	0.00775201	2.57031
ANKRD20A17P	1.30143	1.20782	4.49999	2.16959e-05	0.00775201	2.56998
PARP10	1.10616	10.5886	4.4992	2.17612e-05	0.00775201	2.56727
NCKAP1L	1.34183	10.1036	4.49904	2.17742e-05	0.00775201	2.56673
MVP	1.22313	11.4707	4.49405	2.21898e-05	0.00782323	2.5497
RP11-1038A11.3	2.27463	2.33734	4.49342	2.22422e-05	0.00782323	2.54758
CXorf67	2.15767	1.94441	4.48531	2.29355e-05	0.00791377	2.51994
AGMO	2.15265	4.71812	4.4853	2.29361e-05	0.00791377	2.51992
LINC01194	2.125	2.06699	4.48409	2.30418e-05	0.00791377	2.51578
AC022182.3	1.35757	2.76097	4.46872	2.44185e-05	0.00830221	2.46353
CSF1	1.38868	12.142	4.46823	2.44632e-05	0.00830221	2.46188
SSX5	2.76384	2.91591	4.46676	2.45994e-05	0.00830221	2.45689
AC015922.5	1.67759	1.55104	4.46366	2.48885e-05	0.00835151	2.44637
IGFBP7	1.00374	13.0937	4.44945	2.62568e-05	0.00876031	2.39819
LBX2-AS1	1.2853	8.93421	4.44473	2.67281e-05	0.00886689	2.38218
NCF1B	1.59875	4.89782	4.43984	2.72237e-05	0.00898027	2.36565
HK3	1.38553	7.16653	4.4327	2.79641e-05	0.00913618	2.3415
RP5-1171I10.5	1.50864	5.0465	4.43227	2.80092e-05	0.00913618	2.34005
GABRG2	2.52672	2.96962	4.41835	2.95109e-05	0.00952055	2.29305
RP11-132A1.4	-1.8054	4.3263	-4.41833	2.95137e-05	0.00952055	2.29297
RENBP	1.48033	8.82992	4.41274	3.01387e-05	0.00966873	2.27412
CCDC144NL-AS1	2.2209	6.03433	4.41105	3.03304e-05	0.00967705	2.26841
TRBV20-1	1.59105	1.85722	4.40472	3.10581e-05	0.00985537	2.24708
RP11-575F12.2	1.94195	3.53415	4.39976	3.16397e-05	0.00997135	2.23039
SPANXC	1.79835	1.38502	4.39623	3.206e-05	0.00997135	2.21853
GIMAP1	1.22685	7.59363	4.39584	3.21064e-05	0.00997135	2.21722
LPAR5	1.38183	7.71171	4.39584	3.21067e-05	0.00997135	2.21721
PTPN7	1.24238	7.66769	4.38864	3.29821e-05	0.0101506	2.19302
CT47B1	1.28523	0.939595	4.38824	3.30315e-05	0.0101506	2.19168
TRIM71	-2.12505	5.16282	-4.37865	3.42357e-05	0.010411	2.15947
LRRC25	1.34997	8.04258	4.3755	3.46406e-05	0.0104796	2.1489
SNX20	1.43052	6.79936	4.37022	3.53295e-05	0.0106329	2.13119
VENTXP5	1.12818	0.984207	4.36394	3.6166e-05	0.0108127	2.11015
CTB-61M7.2	1.378	1.65594	4.36256	3.6352e-05	0.0108127	2.10554
LAIR1	1.26441	9.69558	4.35809	3.69618e-05	0.0108127	2.09059
FCGR1B	1.61281	4.539	4.35766	3.70207e-05	0.0108127	2.08915
WAS	1.26492	8.79474	4.35668	3.71569e-05	0.0108127	2.08585
C5orf58	1.55651	2.99134	4.34482	3.88321e-05	0.0111689	2.04621
AF277315.13	1.54799	1.25523	4.33963	3.95872e-05	0.0112881	2.0289
SSX4	1.49451	1.01589	4.33798	3.98306e-05	0.0112881	2.02339
RP11-575F12.3	2.12761	5.35181	4.33687	3.99955e-05	0.0112881	2.01968
CD163	1.58352	10.2773	4.3367	4.00198e-05	0.0112881	2.01913
PRAME	3.86506	7.5434	4.33539	4.02153e-05	0.0112887	2.01475
FAM133A	2.74869	6.80138	4.32875	4.12189e-05	0.0115151	1.9926
RP11-280H21.1	-1.18318	0.873145	-4.3256	4.17018e-05	0.0115945	1.98213
TRAPPC1	1.19848	11.5307	4.31898	4.27387e-05	0.0118265	1.96006
PARVG	1.19847	8.48806	4.31645	4.31407e-05	0.0118814	1.95165
VAMP8	1.37231	9.70439	4.31202	4.38537e-05	0.0120192	1.93693
FCGR3A	1.66929	9.6504	4.31079	4.40526e-05	0.0120192	1.93286
NCF4	1.4147	7.87063	4.30932	4.4293e-05	0.0120285	1.92797
DOK2	1.16369	8.42052	4.30643	4.47696e-05	0.0121017	1.91835
CORO1A	1.20964	9.56845	4.30387	4.5196e-05	0.0121606	1.90984
LGALS9	1.26577	10.0992	4.30183	4.55379e-05	0.0121964	1.90307
TES	1.26824	9.65798	4.29407	4.68609e-05	0.0123804	1.87734
RP11-114H24.6	1.3323	3.34035	4.28293	4.88272e-05	0.0128418	1.84043
ARHGAP4	1.23832	9.9049	4.27411	5.04402e-05	0.0132065	1.81124
PCED1B	1.23638	6.64774	4.27024	5.11643e-05	0.0133363	1.79844
FAM230C	2.08079	2.11412	4.26679	5.18164e-05	0.0134463	1.78707
COL2A1	-2.77171	10.0619	-4.26352	5.24433e-05	0.0134904	1.77627
NRROS	1.15314	8.01866	4.26124	5.28845e-05	0.0135428	1.76875
AC009299.3	1.17763	1.50268	4.25967	5.31915e-05	0.013562	1.76355
SLC30A8	2.07328	3.39898	4.25225	5.46603e-05	0.0138759	1.7391
TYMP	1.31483	10.6135	4.24153	5.68538e-05	0.0143363	1.70378
TYROBP	1.43567	11.4047	4.241	5.69649e-05	0.0143363	1.70203
REM1	1.34135	5.73211	4.23868	5.74516e-05	0.0143967	1.6944
MGC39584	2.17055	2.6257	4.23449	5.83397e-05	0.0145567	1.68063
C5orf46	2.24678	2.9517	4.23238	5.87915e-05	0.0145715	1.6737
C1QA	1.55701	11.3991	4.23189	5.88979e-05	0.0145715	1.67208
C1QC	1.51228	11.8989	4.22997	5.93128e-05	0.0145749	1.66578
GLB1L2	-2.43828	5.8622	-4.22837	5.96605e-05	0.0145749	1.66054
C1QB	1.57819	11.4067	4.21982	6.15567e-05	0.0149133	1.63246
IGHV4-34	2.08055	2.1975	4.21673	6.22557e-05	0.0150067	1.62233
SPANXD	1.58994	1.09668	4.21473	6.27131e-05	0.0150067	1.61576
RP11-962G15.1	1.66952	1.37067	4.21289	6.31356e-05	0.0150461	1.60974
LILRB4	1.62129	8.87071	4.20979	6.3855e-05	0.0151557	1.59957
S100A9	1.78712	6.68109	4.20313	6.5426e-05	0.0154657	1.57777
TRPV2	1.51325	10.1005	4.19579	6.71989e-05	0.015809	1.55379
CCL2	1.69541	7.67056	4.194	6.76402e-05	0.015809	1.54792
LAG3	1.38217	6.56109	4.19379	6.76904e-05	0.015809	1.54725
NCF1	1.49947	6.2306	4.18917	6.88409e-05	0.0160136	1.53214
SPI1	1.41242	10.6869	4.18677	6.94439e-05	0.0160898	1.52432
RP11-401O9.3	1.56298	1.37103	4.18186	7.06968e-05	0.0163153	1.50828
TMEM150B	1.29304	5.87799	4.1791	7.14083e-05	0.0164146	1.4993
RP11-400D2.2	1.44659	1.0164	4.17771	7.17715e-05	0.0164219	1.49475
ARL4C	1.00163	11.8815	4.17035	7.37166e-05	0.0166187	1.47078
CDCA7	-1.27593	8.82385	-4.16913	7.40427e-05	0.0166187	1.46682
LINC01168	-1.21026	1.56496	-4.1617	7.60652e-05	0.0168868	1.44266
P2RY6	1.45033	6.62182	4.15208	7.87665e-05	0.0172893	1.41138
RBM47	1.08759	8.92967	4.15025	7.9291e-05	0.0173336	1.40543
SIRPA	1.0329	10.6226	4.14926	7.95753e-05	0.0173336	1.40222
CD3E	1.82025	6.02458	4.14827	7.98592e-05	0.0173336	1.39903
MPV17L	-1.84067	6.81414	-4.14665	8.03296e-05	0.0173711	1.39377
CARD11	1.20992	6.67969	4.14323	8.13299e-05	0.0173767	1.38268
CARD6	1.11499	8.35011	4.14158	8.18162e-05	0.0173767	1.37734
LILRB3	1.14735	6.33861	4.14056	8.21195e-05	0.0173767	1.37402
DLGAP1-AS1	1.00197	6.41982	4.14028	8.22035e-05	0.0173767	1.3731
TMPRSS11F	1.75285	2.36082	4.13949	8.24384e-05	0.0173767	1.37055
LINC01579	2.54973	4.91081	4.13731	8.30901e-05	0.017451	1.36349
ITGA3	1.216	9.52293	4.13242	8.45712e-05	0.0175889	1.34766
HGF	1.91856	8.06863	4.1307	8.50996e-05	0.0175889	1.34208
SELPLG	1.29583	9.69524	4.12703	8.62353e-05	0.0175889	1.3302
PDE1A	1.51387	5.41599	4.12557	8.66896e-05	0.0175889	1.32549
PTAFR	1.21916	8.94097	4.1254	8.67422e-05	0.0175889	1.32495
SLC11A1	1.25359	8.08354	4.12446	8.70385e-05	0.0175889	1.32189
RP11-232D9.3	1.85816	1.31435	4.12439	8.70605e-05	0.0175889	1.32167
PKIB	1.56053	6.46623	4.12349	8.73429e-05	0.0175889	1.31877
ALOX5AP	1.40382	8.05439	4.12176	8.7889e-05	0.0176343	1.31318
LYL1	1.06906	7.75365	4.11895	8.87855e-05	0.0176926	1.30409
PLEK	1.25623	9.21216	4.11182	9.10955e-05	0.0179099	1.28108
S1PR4	1.28126	4.48555	4.11046	9.15434e-05	0.017936	1.27669
LST1	1.33012	7.44866	4.10883	9.20826e-05	0.0179526	1.27143
TRBV28	1.75324	4.11193	4.10742	9.25502e-05	0.0179526	1.26689
ARHGAP9	1.25857	8.25246	4.10053	9.48728e-05	0.0181489	1.2447
HIST1H2BC	1.26924	7.35652	4.10007	9.50332e-05	0.0181489	1.24318
CXCR3	1.54015	4.88429	4.09982	9.51165e-05	0.0181489	1.2424
LCP2	1.15184	9.30882	4.09776	9.58228e-05	0.0182241	1.23577
UBA7	1.01817	9.70401	4.09084	9.82368e-05	0.0186226	1.2135
LINC01242	1.12945	0.902358	4.08722	9.95225e-05	0.0187053	1.20185
CD48	1.44022	7.04913	4.08561	0.000100099	0.0187053	1.19668
DCAF8L2	1.74832	1.82995	4.08543	0.000100163	0.0187053	1.19611
MYO1F	1.07793	9.47705	4.08423	0.000100596	0.0187053	1.19225
PCED1B-AS1	1.37375	6.338	4.07461	0.000104129	0.0192397	1.16135
RP11-553A10.1	2.63222	6.29128	4.07316	0.000104671	0.0192735	1.1567
RP11-160H12.3	-1.06041	1.17306	-4.07155	0.000105275	0.0192735	1.15155
CCDC3	-1.35296	11.849	-4.07045	0.000105691	0.0192735	1.14802
ARL11	1.29361	6.38552	4.07028	0.000105755	0.0192735	1.14748
AC025016.1	1.59851	1.45287	4.06973	0.000105962	0.0192735	1.14573
LINC01272	1.59811	5.54664	4.05654	0.000111085	0.0200182	1.10348
RP11-750H9.5	1.27679	5.7643	4.05376	0.000112192	0.0201556	1.0946
PES1P1	1.5861	1.59618	4.04902	0.000114109	0.0203745	1.07944
TMEM179	-2.5203	6.81085	-4.0377	0.00011881	0.0210683	1.04332
LPAR3	-2.27789	7.3872	-4.03707	0.000119077	0.0210683	1.04132
IL10RA	1.28582	8.99244	4.03569	0.000119667	0.0211088	1.03689
NPC2	1.09707	12.3231	4.03362	0.000120554	0.0212011	1.03029
FPR1	1.63724	6.55787	4.03048	0.000121907	0.0213748	1.0203
GS1-309P15.2	2.0838	1.71686	4.02767	0.000123135	0.0214853	1.01134
BATF	1.53294	6.08186	4.02231	0.000125503	0.0217005	0.994308
RP3-460G2.2	1.66758	5.18137	4.02204	0.000125623	0.0217005	0.993448
GPSM3	1.07308	9.3919	4.01984	0.000126612	0.0217827	0.986437
AC069277.2	1.94225	2.87915	4.01932	0.000126845	0.0217827	0.984791
LGALS1	1.02585	14.9534	4.01782	0.000127524	0.021835	0.980022
TRIM50	1.38135	2.8122	4.01449	0.000129042	0.0220034	0.969441
MAGEA9B	1.34367	0.692599	4.01401	0.000129261	0.0220034	0.96792
UNC13D	1.01169	7.87342	4.00965	0.000131279	0.0222819	0.954071
FTLP2	1.01604	6.81473	4.00846	0.000131833	0.0223111	0.950306
XAGE3	1.31211	0.914736	4.00765	0.000132217	0.0223114	0.947706
SASH3	1.26765	7.88249	4.00542	0.000133266	0.0223983	0.94064
RP11-387A1.5	1.21733	2.89307	4.00423	0.000133831	0.0223983	0.936858
RPL29P19	1.17013	7.10782	4.00247	0.000134666	0.0223983	0.9313
PYY2	1.15662	2.06004	3.99614	0.000137723	0.0226514	0.911232
PTPN6	1.12383	9.14889	3.99246	0.00013953	0.022785	0.899578
FUT7	1.34418	3.32407	3.99053	0.000140489	0.0228488	0.893461
ALG1L11P	-1.16838	1.5142	-3.98833	0.000141585	0.0228995	0.886514
IGFBP4	1.06217	13.1324	3.98592	0.000142798	0.0229922	0.878892
APOL1	1.47838	10.4243	3.98563	0.000142946	0.0229922	0.877964
HIST1H2BB	1.08591	1.69455	3.97878	0.000146449	0.0232715	0.856327
ST6GALNAC4P1	1.03676	3.87996	3.9778	0.000146959	0.0232715	0.853222
SHANK2	-1.72408	4.5215	-3.97768	0.00014702	0.0232715	0.85285
GNAT3	-1.42787	2.2965	-3.96721	0.000152558	0.0238166	0.819814
TP73	-1.86095	5.30891	-3.96371	0.000154452	0.0239013	0.80879
CSF2RB	1.11738	7.90627	3.96313	0.000154769	0.0239013	0.806963
FLJ36000	2.12519	2.08006	3.96244	0.000155147	0.0239013	0.804779
GRID2	2.24641	3.46232	3.95147	0.000161257	0.0246684	0.770281
GGT1	1.17242	7.52569	3.95123	0.000161394	0.0246684	0.76952
FMO3	1.71633	5.64262	3.94939	0.000162442	0.0247371	0.763739
GAB3	1.18107	7.16897	3.94858	0.000162906	0.0247371	0.761197
PHLDA2	1.05663	8.06066	3.94822	0.000163115	0.0247371	0.760052
RP5-1031D4.3	1.41381	3.73086	3.94461	0.000165198	0.0249661	0.748719
OR8B10P	-1.50986	1.87916	-3.94413	0.00016548	0.0249661	0.747195
PLAU	1.13276	10.8333	3.94281	0.000166245	0.0249862	0.743077
HOXD1	1.15941	5.797	3.94243	0.000166469	0.0249862	0.741872
DPYD	1.07015	9.63447	3.94031	0.000167716	0.0251089	0.735208
AC005702.1	1.03624	3.48687	3.937	0.000169679	0.0253377	0.724822
RP11-829H16.3	-1.65004	2.69717	-3.93577	0.000170409	0.0253819	0.720986
SQRDL	1.11744	8.69229	3.93371	0.000171649	0.0255015	0.714513
APOE	1.37568	13.3251	3.93184	0.000172777	0.0256003	0.708669
RASGRP4	1.17058	6.87322	3.93116	0.000173191	0.0256003	0.706529
VAV1	1.23495	7.69774	3.93044	0.00017363	0.0256003	0.70427
SLC8A3	-2.2274	9.73812	-3.92699	0.000175743	0.0257977	0.693469
HCK	1.09223	9.0777	3.92681	0.000175852	0.0257977	0.692916
RP11-78L16.1	1.10977	0.765978	3.92404	0.000177573	0.0259849	0.684224
MMP19	1.6009	8.73416	3.92134	0.00017926	0.0260705	0.675782
DENND1C	1.12204	7.25351	3.9205	0.000179788	0.0260705	0.67316
RP11-295G12.1	1.6333	1.54375	3.92025	0.000179944	0.0260705	0.672385
RN7SL138P	1.52818	5.97215	3.91706	0.000181965	0.026298	0.662418
CTD-2008L17.2	1.86388	2.65386	3.91454	0.000183581	0.0264009	0.654524
DEF6	1.05565	7.56529	3.91383	0.000184037	0.0264014	0.652313
RP11-579O24.1	-1.38904	1.86167	-3.91017	0.000186412	0.0266425	0.640871
RP11-740N7.3	-1.19574	1.63074	-3.90939	0.00018692	0.0266425	0.63844
GRN	1.002	14.5999	3.90859	0.000187441	0.0266425	0.635958
GALNT14	-1.851	9.85522	-3.90774	0.000187999	0.0266425	0.633303
OR52E6	1.03344	0.689266	3.90193	0.000191856	0.027036	0.615182
CD5	1.52851	4.8693	3.90157	0.0001921	0.027036	0.614051
TRBV3-1	1.02745	1.0425	3.90147	0.000192165	0.027036	0.613749
RP11-76C10.2	-1.20249	1.26862	-3.88773	0.000201605	0.0280934	0.570966
PASD1	2.25736	1.93379	3.88595	0.000202865	0.0281346	0.565412
RP13-131K19.6	1.00877	3.45135	3.88485	0.000203641	0.0281753	0.562005
MPZ	1.09702	5.5827	3.88282	0.000205086	0.0283082	0.555697
POSTN	1.6193	13.504	3.88127	0.000206198	0.0283945	0.550878
HOMER2P1	1.45979	1.74697	3.88021	0.000206957	0.0284267	0.547598
RP11-494O16.3	1.02726	1.65712	3.87855	0.00020816	0.0284633	0.542429
RP11-191L9.4	1.78904	2.39746	3.87694	0.000209331	0.0285566	0.537428
RP11-169F17.1	1.92885	2.61538	3.87381	0.000211625	0.0288021	0.52771
HCLS1	1.08747	10.3908	3.86903	0.000215168	0.0291613	0.512903
HERC2P5	1.35821	2.06049	3.86549	0.000217835	0.0291713	0.501923
ITGB2	1.18419	11.225	3.86475	0.000218392	0.029179	0.499645
EMB	1.39373	8.33186	3.86346	0.000219375	0.0292435	0.49564
DOCK2	1.14699	8.71554	3.85926	0.0002226	0.0296057	0.482632
LCK	1.34793	5.79097	3.85166	0.000228547	0.0299869	0.459128
HUNK	-1.72748	8.65651	-3.85062	0.00022937	0.0300274	0.455925
RP5-1096J16.1	1.49952	2.55109	3.84473	0.000234099	0.0304022	0.437739
PLCB2	1.12829	9.26297	3.84182	0.000236468	0.0305457	0.428766
TOX2	1.52352	8.38606	3.84071	0.000237381	0.030596	0.42533
MYOM2	-1.70293	7.60312	-3.83615	0.000241157	0.0307341	0.411271
GATSL3	1.07646	6.24018	3.8356	0.000241611	0.0307341	0.409593
PIK3CD-AS1	1.04153	1.94862	3.83237	0.000244331	0.0310125	0.39962
CTSV	-1.37863	5.58713	-3.83059	0.000245833	0.0311355	0.394158
TRBV19	1.03811	1.37114	3.82937	0.000246874	0.0311859	0.390396
ADAD2	1.06202	2.26793	3.82786	0.000248167	0.0311859	0.385742
RP11-364B6.1	1.54972	2.45134	3.82584	0.000249904	0.0312949	0.379529
LY86	1.20872	7.04512	3.82537	0.000250308	0.0312949	0.378089
ACTG2	2.0232	7.23694	3.82009	0.000254907	0.0316785	0.361872
MEIS3	1.43242	8.06984	3.81973	0.000255231	0.0316785	0.36074
RP11-148E17.1	1.52758	1.27424	3.81937	0.000255546	0.0316785	0.359641
bP-2189O9.3	1.34792	1.78937	3.81234	0.000261815	0.0323184	0.338057
FOLR2	1.41916	9.95011	3.81066	0.000263335	0.0324199	0.332901
AC121251.1	1.05005	1.42168	3.8102	0.000263748	0.0324199	0.331507
AC007879.7	1.36527	4.12863	3.80863	0.000265178	0.0325272	0.326692
CD4	1.28026	11.4776	3.80731	0.000266389	0.032569	0.322636
TMC8	1.08359	7.57676	3.80699	0.000266684	0.032569	0.32165
TGIF2LX	1.16031	0.967875	3.80644	0.000267192	0.032569	0.319954
CYTH4	1.2705	9.79699	3.8043	0.000269162	0.0327408	0.313413
KBTBD11	-1.07917	8.57376	-3.80127	0.000271985	0.0328913	0.304125
MARVELD3	1.20791	4.79021	3.80116	0.000272089	0.0328913	0.303783
CCDC71L	1.10031	8.99004	3.79884	0.000274272	0.0330819	0.296669
CD37	1.06368	8.61036	3.79713	0.000275885	0.0330819	0.29145
C2orf71	-1.19399	1.64586	-3.79637	0.000276611	0.0330952	0.289112
LILRB1	1.10766	7.87932	3.79476	0.000278143	0.0332105	0.284193
NUDT19P5	1.2837	2.66914	3.79275	0.000280074	0.0332855	0.278035
PCDHGA3	1.73579	5.6041	3.79217	0.000280633	0.0332855	0.276261
SIGLEC1	1.4686	9.04334	3.79174	0.000281044	0.0332855	0.274957
CD3D	1.6906	4.43363	3.79107	0.000281694	0.0332855	0.272902
TBXAS1	1.10388	9.23651	3.7893	0.000283409	0.033332	0.267499
ZFPM2-AS1	1.27929	6.5381	3.78727	0.00028539	0.033403	0.261298
RP11-4N23.1	-1.26746	1.69465	-3.78718	0.000285476	0.033403	0.26103
VWF	1.02791	11.4031	3.7854	0.000287227	0.0334146	0.255588
FTHL17	1.36496	0.793847	3.78342	0.000289184	0.0335493	0.249545
DDX43P3	1.382	1.12119	3.77872	0.000293887	0.0337779	0.235189
HAVCR2	1.12754	9.20671	3.77713	0.000295489	0.0338916	0.230353
NCR3	1.23954	2.44064	3.77549	0.000297158	0.0338916	0.22534
SLC15A3	1.01843	10.0469	3.77545	0.000297198	0.0338916	0.225219
RNASE1	1.16792	12.118	3.76292	0.00031022	0.0351097	0.187068
MIR31HG	1.6773	2.30916	3.76285	0.000310285	0.0351097	0.186882
RP11-76C10.3	-1.25691	1.9021	-3.76124	0.000312	0.0352354	0.18198
CNN1	1.58902	5.75695	3.75774	0.000315756	0.0355223	0.171334
NFAM1	1.12068	8.41351	3.75085	0.000323274	0.0360855	0.150407
SCG2	1.98289	4.43125	3.75069	0.000323449	0.0360855	0.149928
FCGR1C	1.50299	3.59495	3.75032	0.000323853	0.0360855	0.148816
RP11-328K4.1	1.41476	1.35516	3.74323	0.000331782	0.0368284	0.127308
GAS6	1.06523	10.3645	3.74057	0.000334804	0.0370934	0.119247
RP11-8L8.2	1.13529	2.53144	3.72504	0.000352965	0.0385207	0.0722922
AL109763.2	2.01594	2.56191	3.7241	0.000354101	0.0385726	0.0694345
KRT42P	-1.13687	1.84572	-3.72286	0.000355591	0.0386627	0.0657042
CT45A10	1.33194	0.788117	3.72115	0.000357664	0.0387716	0.0605383
RAB20	1.00291	8.31632	3.72094	0.00035792	0.0387716	0.0599027
FCER1G	1.26279	10.538	3.71795	0.000361565	0.0389956	0.0508982
METTL7B	1.61943	5.76339	3.71705	0.00036268	0.0389956	0.0481621
NAA38	1.10006	10.6086	3.71547	0.000364628	0.0389956	0.0434018
ZNF716	1.6056	2.45122	3.71544	0.000364664	0.0389956	0.0433159
ZNF831	1.31621	2.94359	3.71266	0.000368113	0.0392655	0.0349504
FAM198B	1.13822	11.2659	3.71017	0.000371243	0.0394822	0.0274292
FAM90A25P	-1.40866	2.37535	-3.70738	0.000374765	0.0396546	0.0190404
AC073115.7	1.53566	4.09982	3.70725	0.000374937	0.0396546	0.0186324
PMPCAP1	1.03176	2.34698	3.70621	0.000376259	0.0396546	0.0155053
PIK3R5	1.07394	7.82711	3.70168	0.000382064	0.0399175	0.00190425
RP11-598F7.5	1.31757	5.12286	3.7016	0.000382172	0.0399175	0.00165334
RP11-366F6.2	1.65031	1.10045	3.6996	0.000384767	0.0401167	-0.00435585
RNASE6	1.26844	8.86522	3.69622	0.00038919	0.0403617	-0.0145077
CD53	1.27955	9.85725	3.69272	0.000393822	0.0406256	-0.0250163
CCL8	1.708	5.18905	3.69042	0.000396903	0.0406515	-0.0319358
SIT1	1.30207	4.01872	3.69022	0.00039717	0.0406515	-0.0325333
PRR7	1.05537	8.55325	3.68993	0.000397554	0.0406515	-0.0333907
AIM1	1.19101	9.49192	3.67874	0.000412861	0.041923	-0.0669346
PODNL1	1.33478	9.34918	3.67586	0.000416885	0.0422581	-0.0755446
IFNWP19	1.46505	1.91311	3.6743	0.000419088	0.0424078	-0.0802241
CD2	1.64051	5.48182	3.67231	0.000421905	0.0426085	-0.0861696
RP11-30J20.1	1.89012	2.5577	3.67187	0.000422531	0.0426085	-0.0874855
KCNG3	-1.43337	3.09016	-3.66908	0.000426519	0.0429365	-0.0958242
LINC00162	1.50427	2.18363	3.66423	0.000433534	0.0432542	-0.110301
LILRB2	1.30625	7.6699	3.6625	0.000436066	0.0433227	-0.115469
AP000439.1	1.16129	1.46094	3.66108	0.000438149	0.0434333	-0.119697
TRPM2	1.09841	7.85441	3.65685	0.000444432	0.043759	-0.132332
CXCL3	1.42706	4.19398	3.6548	0.000447495	0.0439406	-0.138426
AC005702.4	1.00941	2.13072	3.65281	0.000450495	0.0440587	-0.144353
KCNE5	1.28956	2.73589	3.65137	0.000452684	0.044085	-0.148654
ITGAL	1.20344	7.58501	3.65093	0.000453347	0.044085	-0.149952
LINC01419	1.8445	2.4385	3.65065	0.000453784	0.044085	-0.150806
EBI3	1.37758	5.54649	3.64924	0.000455937	0.0442206	-0.155005
GIMAP8	1.07404	8.64799	3.64679	0.0004597	0.0444516	-0.162297
SLCO2B1	1.19679	10.4148	3.64252	0.000466322	0.0448087	-0.174981
SELL	1.50467	7.61195	3.64015	0.000470045	0.0448087	-0.182034
CXCL2	1.58703	4.14677	3.63994	0.000470366	0.0448087	-0.18264
OR51E1	1.46672	4.97763	3.63461	0.000478842	0.0455179	-0.198478
AKNAD1	-1.17151	5.13946	-3.63386	0.000480041	0.0455179	-0.200697
RP11-1055B8.1	1.14328	6.45389	3.63375	0.000480228	0.0455179	-0.201041
LYVE1	1.25797	7.48118	3.62904	0.000487845	0.0459416	-0.214995
TNFSF13B	1.19148	7.55782	3.62543	0.000493772	0.046419	-0.225702
AC010091.1	1.55151	1.97985	3.6218	0.000499804	0.0467096	-0.236465
REEP1	-1.51866	8.62026	-3.62168	0.0005	0.0467096	-0.236813
IRF5	1.03345	7.63411	3.62103	0.00050109	0.0467367	-0.238744
CD8A	1.65343	5.79871	3.61756	0.000506921	0.04713	-0.248999
RP11-61O11.1	1.73953	2.25406	3.61668	0.000508409	0.0471932	-0.251597
TTC9B	1.10935	3.65987	3.61244	0.000515662	0.0476392	-0.264151
LINC01234	1.94705	4.07549	3.6102	0.000519526	0.0479203	-0.270766
RP11-184E9.2	1.32138	1.03889	3.6054	0.00052789	0.0484509	-0.28492
RP11-848P1.3	1.3165	6.24683	3.60463	0.000529245	0.0484509	-0.287191
TRBC2	1.71369	5.7584	3.60428	0.000529877	0.0484509	-0.288249
EGFLAM	1.19962	8.81878	3.60406	0.000530257	0.0484509	-0.288884
CD209	1.19887	8.7705	3.60328	0.000531634	0.0484873	-0.291181
SNAP91	-1.81558	4.1524	-3.59898	0.000539302	0.048819	-0.303869
PDCL2	1.38065	1.41275	3.59829	0.000540546	0.0488558	-0.30591
GNA15	1.2164	8.54766	3.5952	0.000546128	0.04909	-0.315011
MMP8	1.60043	3.32313	3.59492	0.000546623	0.04909	-0.315813
ALOX5	1.59086	8.1421	3.59474	0.000546954	0.04909	-0.31635
ACTA2	1.42676	11.2387	3.59453	0.000547341	0.04909	-0.316976
OSMR-AS1	1.00691	4.34969	3.59371	0.000548832	0.0491482	-0.319386
GRM7-AS1	-1.88549	1.95	-3.59298	0.000550163	0.049192	-0.321532
RP11-431J24.2	1.10122	2.72736	3.59213	0.000551724	0.0492113	-0.324042
